# Supplementary material for: Evolution and origin of sliding clamp in bacteria, archaea and eukarya
Source: PLoS One. 2021 Aug 11;16(8):e0241093. doi: 10.1371/journal.pone.0241093 (PMC8357120; doi:10.1371/journal.pone.0241093)
Supplement: S1 Data — (ZIP) [file pone.0241093.s008.zip]

Archive with 92 entries (88 files):
- New folder/
- New folder/NCBI Blast_Homo sapiens.html
- New folder/NCBI Blast_Homo sapiens_files/
- New folder/NCBI Blast_Homo sapiens_files/all.css
- New folder/NCBI Blast_Homo sapiens_files/analytics.js.download
- New folder/NCBI Blast_Homo sapiens_files/blast.js.download
- New folder/NCBI Blast_Homo sapiens_files/blastRes.css
- New folder/NCBI Blast_Homo sapiens_files/blastSurvey.js.download
- New folder/NCBI Blast_Homo sapiens_files/dynFormatRes.css
- New folder/NCBI Blast_Homo sapiens_files/firefox-descriptions.css
- New folder/NCBI Blast_Homo sapiens_files/footerNew.css
- New folder/NCBI Blast_Homo sapiens_files/format.js.download
- New folder/NCBI Blast_Homo sapiens_files/formatRes.js.download
- New folder/NCBI Blast_Homo sapiens_files/formatResAdv.js.download
- New folder/NCBI Blast_Homo sapiens_files/formatResGen.js.download
- New folder/NCBI Blast_Homo sapiens_files/headerNew.css
- New folder/NCBI Blast_Homo sapiens_files/headerNew.js.download
- New folder/NCBI Blast_Homo sapiens_files/home.css
- New folder/NCBI Blast_Homo sapiens_files/InstrumentPageStarterJS.js.download
- New folder/NCBI Blast_Homo sapiens_files/jig.min.css
- New folder/NCBI Blast_Homo sapiens_files/jig.min.js.download
- New folder/NCBI Blast_Homo sapiens_files/ncbipopup.js.download
- New folder/NCBI Blast_Homo sapiens_files/nwds.css
- New folder/NCBI Blast_Homo sapiens_files/nwds.js.download
- New folder/NCBI Blast_Homo sapiens_files/print.css
- New folder/NCBI Blast_Homo sapiens_files/printAdv.css
- New folder/NCBI Blast_Homo sapiens_files/remote_data_provider.js.download
- New folder/NCBI Blast_Homo sapiens_files/results.css
- New folder/NCBI Blast_Homo sapiens_files/results.js.download
- New folder/NCBI Blast_Homo sapiens_files/resultsAdv.css
- New folder/NCBI Blast_Homo sapiens_files/safari-descriptions.css
- New folder/NCBI Blast_Homo sapiens_files/saved_resource
- New folder/NCBI Blast_Homo sapiens_files/taxFormat.js.download
- New folder/NCBI Blast_Homo sapiens_files/toggle.js.download
- New folder/NCBI Blast_Homo sapiens_files/uswds.min.css
- New folder/NCBI Blast_Homo sapiens_files/uswds.min.js.download
- New folder/NCBI Blast_Homo sapiens_files/utils.js.download
- New folder/NCBI Blast_sp_O73947_PCNA_PYRFU DNA polymerase sliding....html
- New folder/NCBI Blast_sp_O73947_PCNA_PYRFU DNA polymerase sliding....html2.html
- New folder/NCBI Blast_sp_O73947_PCNA_PYRFU DNA polymerase sliding....html2_files/
- New folder/NCBI Blast_sp_O73947_PCNA_PYRFU DNA polymerase sliding....html2_files/all.css
- New folder/NCBI Blast_sp_O73947_PCNA_PYRFU DNA polymerase sliding....html2_files/blastRes.css
- New folder/NCBI Blast_sp_O73947_PCNA_PYRFU DNA polymerase sliding....html2_files/dynFormatRes.css
- New folder/NCBI Blast_sp_O73947_PCNA_PYRFU DNA polymerase sliding....html2_files/footerNew.css
- New folder/NCBI Blast_sp_O73947_PCNA_PYRFU DNA polymerase sliding....html2_files/headerNew.css
- New folder/NCBI Blast_sp_O73947_PCNA_PYRFU DNA polymerase sliding....html2_files/home.css
- New folder/NCBI Blast_sp_O73947_PCNA_PYRFU DNA polymerase sliding....html2_files/jig.min.css
- New folder/NCBI Blast_sp_O73947_PCNA_PYRFU DNA polymerase sliding....html2_files/jig.min.js.download
- New folder/NCBI Blast_sp_O73947_PCNA_PYRFU DNA polymerase sliding....html2_files/nwds.css
- New folder/NCBI Blast_sp_O73947_PCNA_PYRFU DNA polymerase sliding....html2_files/print.css
- New folder/NCBI Blast_sp_O73947_PCNA_PYRFU DNA polymerase sliding....html2_files/printAdv.css
- New folder/NCBI Blast_sp_O73947_PCNA_PYRFU DNA polymerase sliding....html2_files/results.css
- New folder/NCBI Blast_sp_O73947_PCNA_PYRFU DNA polymerase sliding....html2_files/resultsAdv.css
- New folder/NCBI Blast_sp_O73947_PCNA_PYRFU DNA polymerase sliding....html2_files/uswds.min.css
- New folder/NCBI Blast_sp_O73947_PCNA_PYRFU DNA polymerase sliding..._files/
- New folder/NCBI Blast_sp_O73947_PCNA_PYRFU DNA polymerase sliding..._files/1.6c2a7e2d1ddb99db1dfa.chunk.js.download
- New folder/NCBI Blast_sp_O73947_PCNA_PYRFU DNA polymerase sliding..._files/14.3bdbf63f1121552ac2ba.chunk.js.download
- New folder/NCBI Blast_sp_O73947_PCNA_PYRFU DNA polymerase sliding..._files/all.css
- New folder/NCBI Blast_sp_O73947_PCNA_PYRFU DNA polymerase sliding..._files/analytics.js.download
- New folder/NCBI Blast_sp_O73947_PCNA_PYRFU DNA polymerase sliding..._files/blast.js.download
- New folder/NCBI Blast_sp_O73947_PCNA_PYRFU DNA polymerase sliding..._files/blastRes.css
- New folder/NCBI Blast_sp_O73947_PCNA_PYRFU DNA polymerase sliding..._files/blastSurvey.js.download
- New folder/NCBI Blast_sp_O73947_PCNA_PYRFU DNA polymerase sliding..._files/CoreModule.js.download
- New folder/NCBI Blast_sp_O73947_PCNA_PYRFU DNA polymerase sliding..._files/dynFormatRes.css
- New folder/NCBI Blast_sp_O73947_PCNA_PYRFU DNA polymerase sliding..._files/firefox-descriptions.css
- New folder/NCBI Blast_sp_O73947_PCNA_PYRFU DNA polymerase sliding..._files/footerNew.css
- New folder/NCBI Blast_sp_O73947_PCNA_PYRFU DNA polymerase sliding..._files/format.js.download
- New folder/NCBI Blast_sp_O73947_PCNA_PYRFU DNA polymerase sliding..._files/formatRes.js.download
- New folder/NCBI Blast_sp_O73947_PCNA_PYRFU DNA polymerase sliding..._files/formatResAdv.js.download
- New folder/NCBI Blast_sp_O73947_PCNA_PYRFU DNA polymerase sliding..._files/formatResGen.js.download
- New folder/NCBI Blast_sp_O73947_PCNA_PYRFU DNA polymerase sliding..._files/headerNew.css
- New folder/NCBI Blast_sp_O73947_PCNA_PYRFU DNA polymerase sliding..._files/headerNew.js.download
- New folder/NCBI Blast_sp_O73947_PCNA_PYRFU DNA polymerase sliding..._files/home.css
- New folder/NCBI Blast_sp_O73947_PCNA_PYRFU DNA polymerase sliding..._files/InstrumentPageStarterJS.js.download
- New folder/NCBI Blast_sp_O73947_PCNA_PYRFU DNA polymerase sliding..._files/jig.min.css
- New folder/NCBI Blast_sp_O73947_PCNA_PYRFU DNA polymerase sliding..._files/jig.min.js.download
- New folder/NCBI Blast_sp_O73947_PCNA_PYRFU DNA polymerase sliding..._files/ncbipopup.js.download
- New folder/NCBI Blast_sp_O73947_PCNA_PYRFU DNA polymerase sliding..._files/nwds.css
- New folder/NCBI Blast_sp_O73947_PCNA_PYRFU DNA polymerase sliding..._files/nwds.js.download
- New folder/NCBI Blast_sp_O73947_PCNA_PYRFU DNA polymerase sliding..._files/print.css
- New folder/NCBI Blast_sp_O73947_PCNA_PYRFU DNA polymerase sliding..._files/printAdv.css
- New folder/NCBI Blast_sp_O73947_PCNA_PYRFU DNA polymerase sliding..._files/remote_data_provider.js.download
- New folder/NCBI Blast_sp_O73947_PCNA_PYRFU DNA polymerase sliding..._files/results.css
- New folder/NCBI Blast_sp_O73947_PCNA_PYRFU DNA polymerase sliding..._files/results.js.download
- New folder/NCBI Blast_sp_O73947_PCNA_PYRFU DNA polymerase sliding..._files/resultsAdv.css
- New folder/NCBI Blast_sp_O73947_PCNA_PYRFU DNA polymerase sliding..._files/safari-descriptions.css
- New folder/NCBI Blast_sp_O73947_PCNA_PYRFU DNA polymerase sliding..._files/saved_resource
- New folder/NCBI Blast_sp_O73947_PCNA_PYRFU DNA polymerase sliding..._files/taxFormat.js.download
- New folder/NCBI Blast_sp_O73947_PCNA_PYRFU DNA polymerase sliding..._files/toggle.js.download
- New folder/NCBI Blast_sp_O73947_PCNA_PYRFU DNA polymerase sliding..._files/uswds.min.css
- New folder/NCBI Blast_sp_O73947_PCNA_PYRFU DNA polymerase sliding..._files/uswds.min.js.download
- New folder/NCBI Blast_sp_O73947_PCNA_PYRFU DNA polymerase sliding..._files/utils.js.download
