# Supplementary material for: Evolution and origin of sliding clamp in bacteria, archaea and eukarya
Source: PLoS One. 2021 Aug 11;16(8):e0241093. doi: 10.1371/journal.pone.0241093 (PMC8357120; doi:10.1371/journal.pone.0241093)
Supplement: S1 Data — (ZIP) [file pone.0241093.s008.zip › New folder/NCBI Blast_Homo sapiens_files/InstrumentPageStarterJS.js.download]

!function e(t,n,r){function i(a,s){if(!n[a]){if(!t[a]){var c="function"==typeof require&&require;if(!s&&c)return c(a,!0);if(o)return o(a,!0);var u=new Error("Cannot find module '"+a+"'");throw u.code="MODULE_NOT_FOUND",u}var l=n[a]={exports:{}};t[a][0].call(l.exports,function(e){var n=t[a][1][e];return i(n?n:e)},l,l.exports,e,t,n,r)}return n[a].exports}for(var o="function"==typeof require&&require,a=0;a<r.length;a++)i(r[a]);return i}({1:[function(e,t,n){e("../../modules/es6.string.iterator"),e("../../modules/es6.array.from"),t.exports=e("../../modules/_core").Array.from},{"../../modules/_core":11,"../../modules/es6.array.from":59,"../../modules/es6.string.iterator":61}],2:[function(e,t,n){e("../../modules/es7.array.includes"),t.exports=e("../../modules/_core").Array.includes},{"../../modules/_core":11,"../../modules/es7.array.includes":62}],3:[function(e,t,n){e("../../modules/es6.object.assign"),t.exports=e("../../modules/_core").Object.assign},{"../../modules/_core":11,"../../modules/es6.object.assign":60}],4:[function(e,t,n){e("../../modules/es7.object.entries"),t.exports=e("../../modules/_core").Object.entries},{"../../modules/_core":11,"../../modules/es7.object.entries":63}],5:[function(e,t,n){t.exports=function(e){if("function"!=typeof e)throw TypeError(e+" is not a function!");return e}},{}],6:[function(e,t,n){t.exports=function(){}},{}],7:[function(e,t,n){var r=e("./_is-object");t.exports=function(e){if(!r(e))throw TypeError(e+" is not an object!");return e}},{"./_is-object":27}],8:[function(e,t,n){var r=e("./_to-iobject"),i=e("./_to-length"),o=e("./_to-absolute-index");t.exports=function(e){return function(t,n,a){var s,c=r(t),u=i(c.length),l=o(a,u);if(e&&n!=n){for(;u>l;)if(s=c[l++],s!=s)return!0}else for(;u>l;l++)if((e||l in c)&&c[l]===n)return e||l||0;return!e&&-1}}},{"./_to-absolute-index":50,"./_to-iobject":52,"./_to-length":53}],9:[function(e,t,n){var r=e("./_cof"),i=e("./_wks")("toStringTag"),o="Arguments"==r(function(){return arguments}()),a=function(e,t){try{return e[t]}catch(n){}};t.exports=function(e){var t,n,s;return void 0===e?"Undefined":null===e?"Null":"string"==typeof(n=a(t=Object(e),i))?n:o?r(t):"Object"==(s=r(t))&&"function"==typeof t.callee?"Arguments":s}},{"./_cof":10,"./_wks":57}],10:[function(e,t,n){var r={}.toString;t.exports=function(e){return r.call(e).slice(8,-1)}},{}],11:[function(e,t,n){var r=t.exports={version:"2.5.3"};"number"==typeof __e&&(__e=r)},{}],12:[function(e,t,n){"use strict";var r=e("./_object-dp"),i=e("./_property-desc");t.exports=function(e,t,n){t in e?r.f(e,t,i(0,n)):e[t]=n}},{"./_object-dp":36,"./_property-desc":44}],13:[function(e,t,n){var r=e("./_a-function");t.exports=function(e,t,n){if(r(e),void 0===t)return e;switch(n){case 1:return function(n){return e.call(t,n)};case 2:return function(n,r){return e.call(t,n,r)};case 3:return function(n,r,i){return e.call(t,n,r,i)}}return function(){return e.apply(t,arguments)}}},{"./_a-function":5}],14:[function(e,t,n){t.exports=function(e){if(void 0==e)throw TypeError("Can't call method on  "+e);return e}},{}],15:[function(e,t,n){t.exports=!e("./_fails")(function(){return 7!=Object.defineProperty({},"a",{get:function(){return 7}}).a})},{"./_fails":19}],16:[function(e,t,n){var r=e("./_is-object"),i=e("./_global").document,o=r(i)&&r(i.createElement);t.exports=function(e){return o?i.createElement(e):{}}},{"./_global":20,"./_is-object":27}],17:[function(e,t,n){t.exports="constructor,hasOwnProperty,isPrototypeOf,propertyIsEnumerable,toLocaleString,toString,valueOf".split(",")},{}],18:[function(e,t,n){var r=e("./_global"),i=e("./_core"),o=e("./_ctx"),a=e("./_hide"),s="prototype",c=function(e,t,n){var u,l,d,p=e&c.F,f=e&c.G,g=e&c.S,h=e&c.P,_=e&c.B,m=e&c.W,v=f?i:i[t]||(i[t]={}),y=v[s],b=f?r:g?r[t]:(r[t]||{})[s];f&&(n=t);for(u in n)l=!p&&b&&void 0!==b[u],l&&u in v||(d=l?b[u]:n[u],v[u]=f&&"function"!=typeof b[u]?n[u]:_&&l?o(d,r):m&&b[u]==d?function(e){var t=function(t,n,r){if(this instanceof e){switch(arguments.length){case 0:return new e;case 1:return new e(t);case 2:return new e(t,n)}return new e(t,n,r)}return e.apply(this,arguments)};return t[s]=e[s],t}(d):h&&"function"==typeof d?o(Function.call,d):d,h&&((v.virtual||(v.virtual={}))[u]=d,e&c.R&&y&&!y[u]&&a(y,u,d)))};c.F=1,c.G=2,c.S=4,c.P=8,c.B=16,c.W=32,c.U=64,c.R=128,t.exports=c},{"./_core":11,"./_ctx":13,"./_global":20,"./_hide":22}],19:[function(e,t,n){t.exports=function(e){try{return!!e()}catch(t){return!0}}},{}],20:[function(e,t,n){var r=t.exports="undefined"!=typeof window&&window.Math==Math?window:"undefined"!=typeof self&&self.Math==Math?self:Function("return this")();"number"==typeof __g&&(__g=r)},{}],21:[function(e,t,n){var r={}.hasOwnProperty;t.exports=function(e,t){return r.call(e,t)}},{}],22:[function(e,t,n){var r=e("./_object-dp"),i=e("./_property-desc");t.exports=e("./_descriptors")?function(e,t,n){return r.f(e,t,i(1,n))}:function(e,t,n){return e[t]=n,e}},{"./_descriptors":15,"./_object-dp":36,"./_property-desc":44}],23:[function(e,t,n){var r=e("./_global").document;t.exports=r&&r.documentElement},{"./_global":20}],24:[function(e,t,n){t.exports=!e("./_descriptors")&&!e("./_fails")(function(){return 7!=Object.defineProperty(e("./_dom-create")("div"),"a",{get:function(){return 7}}).a})},{"./_descriptors":15,"./_dom-create":16,"./_fails":19}],25:[function(e,t,n){var r=e("./_cof");t.exports=Object("z").propertyIsEnumerable(0)?Object:function(e){return"String"==r(e)?e.split(""):Object(e)}},{"./_cof":10}],26:[function(e,t,n){var r=e("./_iterators"),i=e("./_wks")("iterator"),o=Array.prototype;t.exports=function(e){return void 0!==e&&(r.Array===e||o[i]===e)}},{"./_iterators":32,"./_wks":57}],27:[function(e,t,n){t.exports=function(e){return"object"==typeof e?null!==e:"function"==typeof e}},{}],28:[function(e,t,n){var r=e("./_an-object");t.exports=function(e,t,n,i){try{return i?t(r(n)[0],n[1]):t(n)}catch(o){var a=e["return"];throw void 0!==a&&r(a.call(e)),o}}},{"./_an-object":7}],29:[function(e,t,n){"use strict";var r=e("./_object-create"),i=e("./_property-desc"),o=e("./_set-to-string-tag"),a={};e("./_hide")(a,e("./_wks")("iterator"),function(){return this}),t.exports=function(e,t,n){e.prototype=r(a,{next:i(1,n)}),o(e,t+" Iterator")}},{"./_hide":22,"./_object-create":35,"./_property-desc":44,"./_set-to-string-tag":46,"./_wks":57}],30:[function(e,t,n){"use strict";var r=e("./_library"),i=e("./_export"),o=e("./_redefine"),a=e("./_hide"),s=e("./_has"),c=e("./_iterators"),u=e("./_iter-create"),l=e("./_set-to-string-tag"),d=e("./_object-gpo"),p=e("./_wks")("iterator"),f=!([].keys&&"next"in[].keys()),g="@@iterator",h="keys",_="values",m=function(){return this};t.exports=function(e,t,n,v,y,b,k){u(n,t,v);var w,j,P,O=function(e){if(!f&&e in D)return D[e];switch(e){case h:return function(){return new n(this,e)};case _:return function(){return new n(this,e)}}return function(){return new n(this,e)}},S=t+" Iterator",C=y==_,x=!1,D=e.prototype,A=D[p]||D[g]||y&&D[y],E=!f&&A||O(y),T=y?C?O("entries"):E:void 0,N="Array"==t?D.entries||A:A;if(N&&(P=d(N.call(new e)),P!==Object.prototype&&P.next&&(l(P,S,!0),r||s(P,p)||a(P,p,m))),C&&A&&A.name!==_&&(x=!0,E=function(){return A.call(this)}),r&&!k||!f&&!x&&D[p]||a(D,p,E),c[t]=E,c[S]=m,y)if(w={values:C?E:O(_),keys:b?E:O(h),entries:T},k)for(j in w)j in D||o(D,j,w[j]);else i(i.P+i.F*(f||x),t,w);return w}},{"./_export":18,"./_has":21,"./_hide":22,"./_iter-create":29,"./_iterators":32,"./_library":33,"./_object-gpo":39,"./_redefine":45,"./_set-to-string-tag":46,"./_wks":57}],31:[function(e,t,n){var r=e("./_wks")("iterator"),i=!1;try{var o=[7][r]();o["return"]=function(){i=!0},Array.from(o,function(){throw 2})}catch(a){}t.exports=function(e,t){if(!t&&!i)return!1;var n=!1;try{var o=[7],a=o[r]();a.next=function(){return{done:n=!0}},o[r]=function(){return a},e(o)}catch(s){}return n}},{"./_wks":57}],32:[function(e,t,n){t.exports={}},{}],33:[function(e,t,n){t.exports=!0},{}],34:[function(e,t,n){"use strict";var r=e("./_object-keys"),i=e("./_object-gops"),o=e("./_object-pie"),a=e("./_to-object"),s=e("./_iobject"),c=Object.assign;t.exports=!c||e("./_fails")(function(){var e={},t={},n=Symbol(),r="abcdefghijklmnopqrst";return e[n]=7,r.split("").forEach(function(e){t[e]=e}),7!=c({},e)[n]||Object.keys(c({},t)).join("")!=r})?function(e,t){for(var n=a(e),c=arguments.length,u=1,l=i.f,d=o.f;c>u;)for(var p,f=s(arguments[u++]),g=l?r(f).concat(l(f)):r(f),h=g.length,_=0;h>_;)d.call(f,p=g[_++])&&(n[p]=f[p]);return n}:c},{"./_fails":19,"./_iobject":25,"./_object-gops":38,"./_object-keys":41,"./_object-pie":42,"./_to-object":54}],35:[function(e,t,n){var r=e("./_an-object"),i=e("./_object-dps"),o=e("./_enum-bug-keys"),a=e("./_shared-key")("IE_PROTO"),s=function(){},c="prototype",u=function(){var t,n=e("./_dom-create")("iframe"),r=o.length,i="<",a=">";for(n.style.display="none",e("./_html").appendChild(n),n.src="javascript:",t=n.contentWindow.document,t.open(),t.write(i+"script"+a+"document.F=Object"+i+"/script"+a),t.close(),u=t.F;r--;)delete u[c][o[r]];return u()};t.exports=Object.create||function(e,t){var n;return null!==e?(s[c]=r(e),n=new s,s[c]=null,n[a]=e):n=u(),void 0===t?n:i(n,t)}},{"./_an-object":7,"./_dom-create":16,"./_enum-bug-keys":17,"./_html":23,"./_object-dps":37,"./_shared-key":47}],36:[function(e,t,n){var r=e("./_an-object"),i=e("./_ie8-dom-define"),o=e("./_to-primitive"),a=Object.defineProperty;n.f=e("./_descriptors")?Object.defineProperty:function(e,t,n){if(r(e),t=o(t,!0),r(n),i)try{return a(e,t,n)}catch(s){}if("get"in n||"set"in n)throw TypeError("Accessors not supported!");return"value"in n&&(e[t]=n.value),e}},{"./_an-object":7,"./_descriptors":15,"./_ie8-dom-define":24,"./_to-primitive":55}],37:[function(e,t,n){var r=e("./_object-dp"),i=e("./_an-object"),o=e("./_object-keys");t.exports=e("./_descriptors")?Object.defineProperties:function(e,t){i(e);for(var n,a=o(t),s=a.length,c=0;s>c;)r.f(e,n=a[c++],t[n]);return e}},{"./_an-object":7,"./_descriptors":15,"./_object-dp":36,"./_object-keys":41}],38:[function(e,t,n){n.f=Object.getOwnPropertySymbols},{}],39:[function(e,t,n){var r=e("./_has"),i=e("./_to-object"),o=e("./_shared-key")("IE_PROTO"),a=Object.prototype;t.exports=Object.getPrototypeOf||function(e){return e=i(e),r(e,o)?e[o]:"function"==typeof e.constructor&&e instanceof e.constructor?e.constructor.prototype:e instanceof Object?a:null}},{"./_has":21,"./_shared-key":47,"./_to-object":54}],40:[function(e,t,n){var r=e("./_has"),i=e("./_to-iobject"),o=e("./_array-includes")(!1),a=e("./_shared-key")("IE_PROTO");t.exports=function(e,t){var n,s=i(e),c=0,u=[];for(n in s)n!=a&&r(s,n)&&u.push(n);for(;t.length>c;)r(s,n=t[c++])&&(~o(u,n)||u.push(n));return u}},{"./_array-includes":8,"./_has":21,"./_shared-key":47,"./_to-iobject":52}],41:[function(e,t,n){var r=e("./_object-keys-internal"),i=e("./_enum-bug-keys");t.exports=Object.keys||function(e){return r(e,i)}},{"./_enum-bug-keys":17,"./_object-keys-internal":40}],42:[function(e,t,n){n.f={}.propertyIsEnumerable},{}],43:[function(e,t,n){var r=e("./_object-keys"),i=e("./_to-iobject"),o=e("./_object-pie").f;t.exports=function(e){return function(t){for(var n,a=i(t),s=r(a),c=s.length,u=0,l=[];c>u;)o.call(a,n=s[u++])&&l.push(e?[n,a[n]]:a[n]);return l}}},{"./_object-keys":41,"./_object-pie":42,"./_to-iobject":52}],44:[function(e,t,n){t.exports=function(e,t){return{enumerable:!(1&e),configurable:!(2&e),writable:!(4&e),value:t}}},{}],45:[function(e,t,n){t.exports=e("./_hide")},{"./_hide":22}],46:[function(e,t,n){var r=e("./_object-dp").f,i=e("./_has"),o=e("./_wks")("toStringTag");t.exports=function(e,t,n){e&&!i(e=n?e:e.prototype,o)&&r(e,o,{configurable:!0,value:t})}},{"./_has":21,"./_object-dp":36,"./_wks":57}],47:[function(e,t,n){var r=e("./_shared")("keys"),i=e("./_uid");t.exports=function(e){return r[e]||(r[e]=i(e))}},{"./_shared":48,"./_uid":56}],48:[function(e,t,n){var r=e("./_global"),i="__core-js_shared__",o=r[i]||(r[i]={});t.exports=function(e){return o[e]||(o[e]={})}},{"./_global":20}],49:[function(e,t,n){var r=e("./_to-integer"),i=e("./_defined");t.exports=function(e){return function(t,n){var o,a,s=String(i(t)),c=r(n),u=s.length;return 0>c||c>=u?e?"":void 0:(o=s.charCodeAt(c),55296>o||o>56319||c+1===u||(a=s.charCodeAt(c+1))<56320||a>57343?e?s.charAt(c):o:e?s.slice(c,c+2):(o-55296<<10)+(a-56320)+65536)}}},{"./_defined":14,"./_to-integer":51}],50:[function(e,t,n){var r=e("./_to-integer"),i=Math.max,o=Math.min;t.exports=function(e,t){return e=r(e),0>e?i(e+t,0):o(e,t)}},{"./_to-integer":51}],51:[function(e,t,n){var r=Math.ceil,i=Math.floor;t.exports=function(e){return isNaN(e=+e)?0:(e>0?i:r)(e)}},{}],52:[function(e,t,n){var r=e("./_iobject"),i=e("./_defined");t.exports=function(e){return r(i(e))}},{"./_defined":14,"./_iobject":25}],53:[function(e,t,n){var r=e("./_to-integer"),i=Math.min;t.exports=function(e){return e>0?i(r(e),9007199254740991):0}},{"./_to-integer":51}],54:[function(e,t,n){var r=e("./_defined");t.exports=function(e){return Object(r(e))}},{"./_defined":14}],55:[function(e,t,n){var r=e("./_is-object");t.exports=function(e,t){if(!r(e))return e;var n,i;if(t&&"function"==typeof(n=e.toString)&&!r(i=n.call(e)))return i;if("function"==typeof(n=e.valueOf)&&!r(i=n.call(e)))return i;if(!t&&"function"==typeof(n=e.toString)&&!r(i=n.call(e)))return i;throw TypeError("Can't convert object to primitive value")}},{"./_is-object":27}],56:[function(e,t,n){var r=0,i=Math.random();t.exports=function(e){return"Symbol(".concat(void 0===e?"":e,")_",(++r+i).toString(36))}},{}],57:[function(e,t,n){var r=e("./_shared")("wks"),i=e("./_uid"),o=e("./_global").Symbol,a="function"==typeof o,s=t.exports=function(e){return r[e]||(r[e]=a&&o[e]||(a?o:i)("Symbol."+e))};s.store=r},{"./_global":20,"./_shared":48,"./_uid":56}],58:[function(e,t,n){var r=e("./_classof"),i=e("./_wks")("iterator"),o=e("./_iterators");t.exports=e("./_core").getIteratorMethod=function(e){return void 0!=e?e[i]||e["@@iterator"]||o[r(e)]:void 0}},{"./_classof":9,"./_core":11,"./_iterators":32,"./_wks":57}],59:[function(e,t,n){"use strict";var r=e("./_ctx"),i=e("./_export"),o=e("./_to-object"),a=e("./_iter-call"),s=e("./_is-array-iter"),c=e("./_to-length"),u=e("./_create-property"),l=e("./core.get-iterator-method");i(i.S+i.F*!e("./_iter-detect")(function(e){Array.from(e)}),"Array",{from:function(e){var t,n,i,d,p=o(e),f="function"==typeof this?this:Array,g=arguments.length,h=g>1?arguments[1]:void 0,_=void 0!==h,m=0,v=l(p);if(_&&(h=r(h,g>2?arguments[2]:void 0,2)),void 0==v||f==Array&&s(v))for(t=c(p.length),n=new f(t);t>m;m++)u(n,m,_?h(p[m],m):p[m]);else for(d=v.call(p),n=new f;!(i=d.next()).done;m++)u(n,m,_?a(d,h,[i.value,m],!0):i.value);return n.length=m,n}})},{"./_create-property":12,"./_ctx":13,"./_export":18,"./_is-array-iter":26,"./_iter-call":28,"./_iter-detect":31,"./_to-length":53,"./_to-object":54,"./core.get-iterator-method":58}],60:[function(e,t,n){var r=e("./_export");r(r.S+r.F,"Object",{assign:e("./_object-assign")})},{"./_export":18,"./_object-assign":34}],61:[function(e,t,n){"use strict";var r=e("./_string-at")(!0);e("./_iter-define")(String,"String",function(e){this._t=String(e),this._i=0},function(){var e,t=this._t,n=this._i;return n>=t.length?{value:void 0,done:!0}:(e=r(t,n),this._i+=e.length,{value:e,done:!1})})},{"./_iter-define":30,"./_string-at":49}],62:[function(e,t,n){"use strict";var r=e("./_export"),i=e("./_array-includes")(!0);r(r.P,"Array",{includes:function(e){return i(this,e,arguments.length>1?arguments[1]:void 0)}}),e("./_add-to-unscopables")("includes")},{"./_add-to-unscopables":6,"./_array-includes":8,"./_export":18}],63:[function(e,t,n){var r=e("./_export"),i=e("./_object-to-array")(!0);r(r.S,"Object",{entries:function(e){return i(e)}})},{"./_export":18,"./_object-to-array":43}],64:[function(e,t,n){!function(e){var r=!1;if("function"==typeof define&&define.amd&&(define(e),r=!0),"object"==typeof n&&(t.exports=e(),r=!0),!r){var i=window.Cookies,o=window.Cookies=e();o.noConflict=function(){return window.Cookies=i,o}}}(function(){function e(){for(var e=0,t={};e<arguments.length;e++){var n=arguments[e];for(var r in n)t[r]=n[r]}return t}function t(n){function r(t,i,o){var a;if("undefined"!=typeof document){if(arguments.length>1){if(o=e({path:"/"},r.defaults,o),"number"==typeof o.expires){var s=new Date;s.setMilliseconds(s.getMilliseconds()+864e5*o.expires),o.expires=s}o.expires=o.expires?o.expires.toUTCString():"";try{a=JSON.stringify(i),/^[\{\[]/.test(a)&&(i=a)}catch(c){}i=n.write?n.write(i,t):encodeURIComponent(String(i)).replace(/%(23|24|26|2B|3A|3C|3E|3D|2F|3F|40|5B|5D|5E|60|7B|7D|7C)/g,decodeURIComponent),t=encodeURIComponent(String(t)),t=t.replace(/%(23|24|26|2B|5E|60|7C)/g,decodeURIComponent),t=t.replace(/[\(\)]/g,escape);var u="";for(var l in o)o[l]&&(u+="; "+l,o[l]!==!0&&(u+="="+o[l]));return document.cookie=t+"="+i+u}t||(a={});for(var d=document.cookie?document.cookie.split("; "):[],p=/(%[0-9A-Z]{2})+/g,f=0;f<d.length;f++){var g=d[f].split("="),h=g.slice(1).join("=");this.json||'"'!==h.charAt(0)||(h=h.slice(1,-1));try{var _=g[0].replace(p,decodeURIComponent);if(h=n.read?n.read(h,_):n(h,_)||h.replace(p,decodeURIComponent),this.json)try{h=JSON.parse(h)}catch(c){}if(t===_){a=h;break}t||(a[_]=h)}catch(c){}}return a}}return r.set=r,r.get=function(e){return r.call(r,e)},r.getJSON=function(){return r.apply({json:!0},[].slice.call(arguments))},r.defaults={},r.remove=function(t,n){r(t,"",e(n,{expires:-1}))},r.withConverter=t,r}return t(function(){})})},{}],65:[function(e,t,n){var r=function(){function e(e,t){if(!i[e]){i[e]={};for(var n=0;n<e.length;n++)i[e][e.charAt(n)]=n}return i[e][t]}var t=String.fromCharCode,n="ABCDEFGHIJKLMNOPQRSTUVWXYZabcdefghijklmnopqrstuvwxyz0123456789+/=",r="ABCDEFGHIJKLMNOPQRSTUVWXYZabcdefghijklmnopqrstuvwxyz0123456789+-$",i={},o={compressToBase64:function(e){if(null==e)return"";var t=o._compress(e,6,function(e){return n.charAt(e)});switch(t.length%4){default:case 0:return t;case 1:return t+"===";case 2:return t+"==";case 3:return t+"="}},decompressFromBase64:function(t){return null==t?"":""==t?null:o._decompress(t.length,32,function(r){return e(n,t.charAt(r))})},compressToUTF16:function(e){return null==e?"":o._compress(e,15,function(e){return t(e+32)})+" "},decompressFromUTF16:function(e){return null==e?"":""==e?null:o._decompress(e.length,16384,function(t){return e.charCodeAt(t)-32})},compressToUint8Array:function(e){for(var t=o.compress(e),n=new Uint8Array(2*t.length),r=0,i=t.length;i>r;r++){var a=t.charCodeAt(r);n[2*r]=a>>>8,n[2*r+1]=a%256}return n},decompressFromUint8Array:function(e){if(null===e||void 0===e)return o.decompress(e);for(var n=new Array(e.length/2),r=0,i=n.length;i>r;r++)n[r]=256*e[2*r]+e[2*r+1];var a=[];return n.forEach(function(e){a.push(t(e))}),o.decompress(a.join(""))},compressToEncodedURIComponent:function(e){return null==e?"":o._compress(e,6,function(e){return r.charAt(e)})},decompressFromEncodedURIComponent:function(t){return null==t?"":""==t?null:(t=t.replace(/ /g,"+"),o._decompress(t.length,32,function(n){return e(r,t.charAt(n))}))},compress:function(e){return o._compress(e,16,function(e){return t(e)})},_compress:function(e,t,n){if(null==e)return"";var r,i,o,a={},s={},c="",u="",l="",d=2,p=3,f=2,g=[],h=0,_=0;for(o=0;o<e.length;o+=1)if(c=e.charAt(o),Object.prototype.hasOwnProperty.call(a,c)||(a[c]=p++,s[c]=!0),u=l+c,Object.prototype.hasOwnProperty.call(a,u))l=u;else{if(Object.prototype.hasOwnProperty.call(s,l)){if(l.charCodeAt(0)<256){for(r=0;f>r;r++)h<<=1,_==t-1?(_=0,g.push(n(h)),h=0):_++;for(i=l.charCodeAt(0),r=0;8>r;r++)h=h<<1|1&i,_==t-1?(_=0,g.push(n(h)),h=0):_++,i>>=1}else{for(i=1,r=0;f>r;r++)h=h<<1|i,_==t-1?(_=0,g.push(n(h)),h=0):_++,i=0;for(i=l.charCodeAt(0),r=0;16>r;r++)h=h<<1|1&i,_==t-1?(_=0,g.push(n(h)),h=0):_++,i>>=1}d--,0==d&&(d=Math.pow(2,f),f++),delete s[l]}else for(i=a[l],r=0;f>r;r++)h=h<<1|1&i,_==t-1?(_=0,g.push(n(h)),h=0):_++,i>>=1;d--,0==d&&(d=Math.pow(2,f),f++),a[u]=p++,l=String(c)}if(""!==l){if(Object.prototype.hasOwnProperty.call(s,l)){if(l.charCodeAt(0)<256){for(r=0;f>r;r++)h<<=1,_==t-1?(_=0,g.push(n(h)),h=0):_++;for(i=l.charCodeAt(0),r=0;8>r;r++)h=h<<1|1&i,_==t-1?(_=0,g.push(n(h)),h=0):_++,i>>=1}else{for(i=1,r=0;f>r;r++)h=h<<1|i,_==t-1?(_=0,g.push(n(h)),h=0):_++,i=0;for(i=l.charCodeAt(0),r=0;16>r;r++)h=h<<1|1&i,_==t-1?(_=0,g.push(n(h)),h=0):_++,i>>=1}d--,0==d&&(d=Math.pow(2,f),f++),delete s[l]}else for(i=a[l],r=0;f>r;r++)h=h<<1|1&i,_==t-1?(_=0,g.push(n(h)),h=0):_++,i>>=1;d--,0==d&&(d=Math.pow(2,f),f++)}for(i=2,r=0;f>r;r++)h=h<<1|1&i,_==t-1?(_=0,g.push(n(h)),h=0):_++,i>>=1;for(;;){if(h<<=1,_==t-1){g.push(n(h));break}_++}return g.join("")},decompress:function(e){return null==e?"":""==e?null:o._decompress(e.length,32768,function(t){return e.charCodeAt(t)})},_decompress:function(e,n,r){var i,o,a,s,c,u,l,d,p=[],f=4,g=4,h=3,_="",m=[],v={val:r(0),position:n,index:1};for(o=0;3>o;o+=1)p[o]=o;for(s=0,u=Math.pow(2,2),l=1;l!=u;)c=v.val&v.position,v.position>>=1,0==v.position&&(v.position=n,v.val=r(v.index++)),s|=(c>0?1:0)*l,l<<=1;switch(i=s){case 0:for(s=0,u=Math.pow(2,8),l=1;l!=u;)c=v.val&v.position,v.position>>=1,0==v.position&&(v.position=n,v.val=r(v.index++)),s|=(c>0?1:0)*l,l<<=1;d=t(s);break;case 1:for(s=0,u=Math.pow(2,16),l=1;l!=u;)c=v.val&v.position,v.position>>=1,0==v.position&&(v.position=n,v.val=r(v.index++)),s|=(c>0?1:0)*l,l<<=1;d=t(s);break;case 2:return""}for(p[3]=d,a=d,m.push(d);;){if(v.index>e)return"";for(s=0,u=Math.pow(2,h),l=1;l!=u;)c=v.val&v.position,v.position>>=1,0==v.position&&(v.position=n,v.val=r(v.index++)),s|=(c>0?1:0)*l,l<<=1;switch(d=s){case 0:for(s=0,u=Math.pow(2,8),l=1;l!=u;)c=v.val&v.position,v.position>>=1,0==v.position&&(v.position=n,v.val=r(v.index++)),s|=(c>0?1:0)*l,l<<=1;p[g++]=t(s),d=g-1,f--;break;case 1:for(s=0,u=Math.pow(2,16),l=1;l!=u;)c=v.val&v.position,v.position>>=1,0==v.position&&(v.position=n,v.val=r(v.index++)),s|=(c>0?1:0)*l,l<<=1;p[g++]=t(s),d=g-1,f--;break;case 2:return m.join("")}if(0==f&&(f=Math.pow(2,h),h++),p[d])_=p[d];else{if(d!==g)return null;_=a+a.charAt(0)}m.push(_),p[g++]=a+_.charAt(0),f--,a=_,0==f&&(f=Math.pow(2,h),h++)}}};return o}();"function"==typeof define&&define.amd?define(function(){return r}):"undefined"!=typeof t&&null!=t&&(t.exports=r)},{}],66:[function(e,t,n){var r=e("./v1"),i=e("./v4"),o=i;o.v1=r,o.v4=i,t.exports=o},{"./v1":69,"./v4":70}],67:[function(e,t,n){function r(e,t){var n=t||0,r=i;return[r[e[n++]],r[e[n++]],r[e[n++]],r[e[n++]],"-",r[e[n++]],r[e[n++]],"-",r[e[n++]],r[e[n++]],"-",r[e[n++]],r[e[n++]],"-",r[e[n++]],r[e[n++]],r[e[n++]],r[e[n++]],r[e[n++]],r[e[n++]]].join("")}for(var i=[],o=0;256>o;++o)i[o]=(o+256).toString(16).substr(1);t.exports=r},{}],68:[function(e,t,n){var r="undefined"!=typeof crypto&&crypto.getRandomValues&&crypto.getRandomValues.bind(crypto)||"undefined"!=typeof msCrypto&&"function"==typeof window.msCrypto.getRandomValues&&msCrypto.getRandomValues.bind(msCrypto);if(r){var i=new Uint8Array(16);t.exports=function(){return r(i),i}}else{var o=new Array(16);t.exports=function(){for(var e,t=0;16>t;t++)0===(3&t)&&(e=4294967296*Math.random()),o[t]=e>>>((3&t)<<3)&255;return o}}},{}],69:[function(e,t,n){function r(e,t,n){var r=t&&n||0,l=t||[];e=e||{};var d=e.node||i,p=void 0!==e.clockseq?e.clockseq:o;if(null==d||null==p){var f=a();null==d&&(d=i=[1|f[0],f[1],f[2],f[3],f[4],f[5]]),null==p&&(p=o=16383&(f[6]<<8|f[7]))}var g=void 0!==e.msecs?e.msecs:(new Date).getTime(),h=void 0!==e.nsecs?e.nsecs:u+1,_=g-c+(h-u)/1e4;if(0>_&&void 0===e.clockseq&&(p=p+1&16383),(0>_||g>c)&&void 0===e.nsecs&&(h=0),h>=1e4)throw new Error("uuid.v1(): Can't create more than 10M uuids/sec");c=g,u=h,o=p,g+=122192928e5;var m=(1e4*(268435455&g)+h)%4294967296;l[r++]=m>>>24&255,l[r++]=m>>>16&255,l[r++]=m>>>8&255,l[r++]=255&m;var v=g/4294967296*1e4&268435455;l[r++]=v>>>8&255,l[r++]=255&v,l[r++]=v>>>24&15|16,l[r++]=v>>>16&255,l[r++]=p>>>8|128,l[r++]=255&p;for(var y=0;6>y;++y)l[r+y]=d[y];return t?t:s(l)}var i,o,a=e("./lib/rng"),s=e("./lib/bytesToUuid"),c=0,u=0;t.exports=r},{"./lib/bytesToUuid":67,"./lib/rng":68}],70:[function(e,t,n){function r(e,t,n){var r=t&&n||0;"string"==typeof e&&(t="binary"===e?new Array(16):null,e=null),e=e||{};var a=e.random||(e.rng||i)();if(a[6]=15&a[6]|64,a[8]=63&a[8]|128,t)for(var s=0;16>s;++s)t[r+s]=a[s];return t||o(a)}var i=e("./lib/rng"),o=e("./lib/bytesToUuid");t.exports=r},{"./lib/bytesToUuid":67,"./lib/rng":68}],71:[function(e,t,n){"use strict";function r(e,t){if(!(e instanceof t))throw new TypeError("Cannot call a class as a function")}Object.defineProperty(n,"__esModule",{value:!0}),n["default"]=void 0;var i=function(){function e(e,t){for(var n=0;n<t.length;n++){var r=t[n];r.enumerable=r.enumerable||!1,r.configurable=!0,"value"in r&&(r.writable=!0),Object.defineProperty(e,r.key,r)}}return function(t,n,r){return n&&e(t.prototype,n),r&&e(t,r),t}}(),o=e("./utils.js"),a=function(){function e(){r(this,e)}return i(e,null,[{key:"setCookie",value:function(e,t,n,r,i,a){return o.Utils._setCookie(e,t,n,r,i,a)}},{key:"_getAppsWithOptimize",value:function(){return[{criteria:{ncbi_app:"labs_pubmed"},id:"GTM-TXKHXQQ"},{criteria:{ncbi_app:"pubmed"},id:"GTM-TXKHXQQ"},{criteria:{ncbi_app:"gquery",ncbi_nwds:"yes"},id:"GTM-T6PWN9S"},{criteria:{ncbi_app:"gquery-labs"},id:"GTM-T6PWN9S"},{criteria:{ncbi_app:"entrez",ncbi_db:"pubmed"},id:"GTM-N2RVQX6"},{criteria:{ncbi_app:"pubmed_mobile",ncbi_db:"pubmed"},id:"GTM-TC6QRVD"}]}},{key:"transformMetasToCachedVals",value:function(e){var t={};for(var n in e)t[n]={sProp:n,value:e[n]};return t}},{key:"patchEventProp",value:function(e){if(Event.prototype.stopPropagation){var t=Event.prototype.stopPropagation;Event.prototype.stopPropagation=function(){return"click"==this.type?e._handleClick(this,!1):"contextmenu"==this.type&&e._handleClick(this,!0),t.apply(this,arguments)}}}},{key:"getPrefixedGaCommand",value:function(e,t){return void 0===t&&(t=window.ncbi.sg.config.get("gaTrackerName")),t?t+"."+e:e}},{key:"aliasLegacyGaObjectName",value:function(){window.ncbi_global_ga=function(){arguments.length&&(arguments[0]=e.getPrefixedGaCommand(arguments[0])),window[window.GoogleAnalyticsObject].apply(window[window.GoogleAnalyticsObject],arguments)}}},{key:"_shouldForceDefaultTracker",value:function(e){return e in{account:!0,"genome-browser":!0,labs_account:!0,labs_journals:!0,labs_pathogens:!0,labs_pubmed:!0,pathogenIsolateBrowser:!0,sciencv:!0}}},{key:"setTrackerName",value:function(e,t){this._shouldForceDefaultTracker(t)&&e.set("gaTrackerName","")}}]),e}();n["default"]=a},{"./utils.js":80}],72:[function(e,t,n){"use strict";function r(e){return e&&e.__esModule?e:{"default":e}}Object.defineProperty(n,"__esModule",{value:!0}),n.metasToObj=void 0;var i=e("./bridge"),o=r(i),a=n.metasToObj=function(){for(var e=/^((my)?ncbi|log)_(?!sg|pinger)/,t=/^ncbi_(?:sg|pinger)_/,n=document.querySelectorAll("meta"),r={pings:{},options:{}},i=0;i<n.length;i++){var o=n[i],a=o.getAttribute("name");if(a){var s=a.toLowerCase(),c=o.getAttribute("content")||"";-1!==a.search(e)&&(r.pings[s]=c),-1!==a.search(t)&&(r.options[s.replace(/_sg_/,"_pinger_")]=c)}}return r},s=function(){var e={calcXY:!0,clickPingSelector:"button:not([data-pinger-ignore]), input[type=button]:not([data-pinger-ignore]), input[type=submit]:not([data-pinger-ignore]), input[type=reset]:not([data-pinger-ignore]), a:not([data-pinger-ignore]), area:not([data-pinger-ignore])",clickPingThrottle:5,cookieDomain:".ncbi.nlm.nih.gov",dontPingIfEmpty:["ncbi_timeonpage","ncbi_timesinceload","jsperf_loadtime","jsperf_rendertime"],gaTrackingId:"UA-68648221-3",dapTrackingId:"UA-33523145-1",gaTrackerName:"ncbiSg",dapTrackerName:"dap",gaOptimizeId:null,gaTrack:!0,gaScrollThreshold:400,statURL:"https://www.ncbi.nlm.nih.gov/stat",trackStat:!0,maxCookieSize:4e3,sectionDuration:!0,sectionDurationMinimum:0,scrollPingThrottle:1e3,xmlHttpRequestOverride:!0},t=void 0,n=void 0,r=void 0,i=function(){if(t.gaOptimizeId)return t.gaOptimizeId;var e=null;return o["default"]._getAppsWithOptimize().forEach(function(t){var r=!0;Object.getOwnPropertyNames(t.criteria).forEach(function(e){var i=n.pings[e],o=t.criteria[e];o!==i&&(o||i)&&(r=!1)}),r&&(e=t.id)}),e},s=function(t){for(var n=t.toLowerCase(),r=Object.keys(e),i=0;i<r.length;++i)if(r[i].toLowerCase()==n)return r[i];return t},c=function(e){return e.replace(/_([a-z])/g,function(e){return e[1].toUpperCase()})},u=function(){return void 0!==document.querySelector&&void 0!==document.documentElement.dataset&&void 0!==window.XMLHttpRequest&&void 0!==window.matchMedia&&void 0!==window.sessionStorage&&(void 0!==Element.prototype.matches||void 0!==Element.prototype.msMatchesSelector)},l={browserSupported:u,gaOptimizeId:i};return{create:function(e){this.restore(),n=a(),r=o["default"].transformMetasToCachedVals(n.pings);for(var i in n.options){var u=n.options[i];try{"true"===u.toLowerCase()&&(u=!0),"false"===u.toLowerCase()&&(u=!1)}catch(l){}var d=s(c(i.replace(/^ncbi_(?:sg|pinger)_/,""))),p=t[d];Array.isArray(p)&&(u=u.split(/\s+/)),t[d]=u}for(var f in e)t[f]=e[f];return o["default"].setTrackerName(this,n.pings.ncbi_app),this},get:function(e){return e in l?l[e]():t[e]},set:function(e,n){return t[e]=n,this},restore:function(){return t={},Object.keys(e).forEach(function(n){t[n]=e[n]}),this},addPingData:function(e){Object.keys(n.pings).forEach(function(t){e[t]=n.pings[t]})},getMetas:function(){return n},getLegacyMetas:function(){return r}}}();n["default"]=s},{"./bridge":71}],73:[function(e,t,n){"use strict";function r(e){return e&&e.__esModule?e:{"default":e}}var i=e("./pinger"),o=r(i),a=e("./utils");a.Utils.loadPinger({pingClass:o["default"],cookieDomain:".ncbi.nlm.nih.gov"})},{"./pinger":76,"./utils":80}],74:[function(e,t,n){"use strict";function r(e){return e&&e.__esModule?e:{"default":e}}function i(e,t){if(!(e instanceof t))throw new TypeError("Cannot call a class as a function")}Object.defineProperty(n,"__esModule",{value:!0}),n["default"]=void 0;var o=function(){function e(e,t){for(var n=0;n<t.length;n++){var r=t[n];r.enumerable=r.enumerable||!1,r.configurable=!0,"value"in r&&(r.writable=!0),Object.defineProperty(e,r.key,r)}}return function(t,n,r){return n&&e(t.prototype,n),r&&e(t,r),t}}(),a=e("./config"),s=(r(a),e("./trace")),c=(r(s),function(){function e(t,n){i(this,e),this.trace=n,t.get("browserSupported")&&t.get("xmlHttpRequestOverride")&&(this._monkeyPatchXMLHttpRequest(),this._monkeyPatchFetch())}return o(e,[{key:"_incrementedChildPHID",value:function(e){return this.trace.getIncrementedPhid()}},{key:"_monkeyPatchXMLHttpRequest",value:function(){if(!XMLHttpRequest.prototype._overridden){var t=this,n=XMLHttpRequest.prototype.open;XMLHttpRequest.prototype.open=function(){var t=arguments&&arguments.length>1&&"undefined"!=typeof arguments[1]?arguments[1]:null;return e._skipOpenOverride(t)||(this._ncbiShouldIncrementPhid=!0),n.apply(this,arguments)};var r=XMLHttpRequest.prototype.send;XMLHttpRequest.prototype.send=function(){return this._ncbiShouldIncrementPhid&&this.setRequestHeader("NCBI-PHID",t._incrementedChildPHID()),r.apply(this,arguments)},XMLHttpRequest.prototype._overridden=!0}}},{key:"_monkeyPatchFetch",value:function(){if(!("undefined"==typeof fetch||fetch.prototype&&fetch.prototype._overridden)){var t=this,n=fetch;fetch=function(){var r=new(Function.prototype.bind.apply(Request,[null].concat(Array.prototype.slice.call(arguments))));return e._skipOpenOverride(r.url)||r.headers.set("NCBI-PHID",t._incrementedChildPHID()),n.apply(this,[r])},fetch.prototype._overridden=!0}}}],[{key:"_skipOpenOverride",value:function(e){return 0===e.search(/^https?:\/\//)&&-1===e.search(/https?:\/\/([^\/]+\.)*ncbi\.nlm\.nih\.gov/)}}]),e}());n["default"]=c},{"./config":72,"./trace":79}],75:[function(e,t,n){"use strict";Object.defineProperty(n,"__esModule",{value:!0});n.defaultMutators={unload:[function(e){var t={},n=window.jQuery;if(void 0!==n&&void 0!==n.ui&&void 0!==n.ui.jig){var r=window.jQuery.ui.jig;t["version.jig"]=r.version;var i=r._foundWidgets;for(var o in i)t["widget_"+o+".jig"]=i[o]}return t}]}},{}],76:[function(e,t,n){"use strict";function r(e){return e&&e.__esModule?e:{"default":e}}function i(e,t){if(!(e instanceof t))throw new TypeError("Cannot call a class as a function")}function o(e,t,n,r,i){var o={};return Object.keys(r).forEach(function(e){
o[e]=r[e]}),o.enumerable=!!o.enumerable,o.configurable=!!o.configurable,("value"in o||o.initializer)&&(o.writable=!0),o=n.slice().reverse().reduce(function(n,r){return r(e,t,n)||n},o),i&&void 0!==o.initializer&&(o.value=o.initializer?o.initializer.call(i):void 0,o.initializer=void 0),void 0===o.initializer&&(Object.defineProperty(e,t,o),o=null),o}var a="function"==typeof Symbol&&"symbol"==typeof Symbol.iterator?function(e){return typeof e}:function(e){return e&&"function"==typeof Symbol&&e.constructor===Symbol&&e!==Symbol.prototype?"symbol":typeof e};Object.defineProperty(n,"__esModule",{value:!0}),n["default"]=n.safe=void 0;var s,c=function(){function e(e,t){var n=[],r=!0,i=!1,o=void 0;try{for(var a,s=e[Symbol.iterator]();!(r=(a=s.next()).done)&&(n.push(a.value),!t||n.length!==t);r=!0);}catch(c){i=!0,o=c}finally{try{!r&&s["return"]&&s["return"]()}finally{if(i)throw o}}return n}return function(t,n){if(Array.isArray(t))return t;if(Symbol.iterator in Object(t))return e(t,n);throw new TypeError("Invalid attempt to destructure non-iterable instance")}}(),u=function(){function e(e,t){for(var n=0;n<t.length;n++){var r=t[n];r.enumerable=r.enumerable||!1,r.configurable=!0,"value"in r&&(r.writable=!0),Object.defineProperty(e,r.key,r)}}return function(t,n,r){return n&&e(t.prototype,n),r&&e(t,r),t}}(),l="function"==typeof Symbol&&"symbol"===a(Symbol.iterator)?function(e){return"undefined"==typeof e?"undefined":a(e)}:function(e){return e&&"function"==typeof Symbol&&e.constructor===Symbol&&e!==Symbol.prototype?"symbol":"undefined"==typeof e?"undefined":a(e)},d=e("./pings"),p=e("./mutators"),f=e("./config"),g=r(f),h=e("./trace"),_=r(h),m=e("./bridge"),v=r(m),y=e("./utils.js"),b=e("./version"),k=r(b),w=e("./monkeypatches"),j=r(w),P=e("./qualtrics_injector.js"),O=n.safe=function(e,t,n){var r=n.value;return"function"==typeof r&&(n.value=function(){try{for(var e=arguments.length,t=Array(e),n=0;e>n;n++)t[n]=arguments[n];return r.apply(this,t)}catch(i){try{var o={};"object"==("undefined"==typeof i?"undefined":l(i))?(console.warn(i.name),console.warn(i.message),console.warn(i.stack),o.jserror=i.message,o.jserrorname=i.name,o.pinger_stack=i.stack):(console.warn(i),o.jserror=i),this._handlePing(d.StatJsErrorPing,{data:o}).send()}catch(i){console.warn("pinger caught an unknown error")}}}),n},S=(s=function(){function e(t){i(this,e),this._hasPingedFirstRender=!1,this._resetCalled=0,this._construct(t),this._monkeyPatch=t&&t.monkeyPatch?t.monkeyPatch:new j["default"](this.config,this._trace)}return u(e,[{key:"_construct",value:function(e){var t=e&&e.options?e.options:{};this.config=e&&e.config&&!e.options?e.config:g["default"].create(t),this._trace=e&&e.trace?e.trace:_["default"].create(),this.version=k["default"],this._pingsFired={},this._gaCommands={},this._pingedGaScroll=!1,this._hasError=!1,this._isCookieOverflowed=!1,this.browserSupported=y.Utils.getDefaultBool(this.config.get("browserSupported")),this._eventID=0,this._cookieDomain=this.config.get("cookieDomain")||"",this._listeners=[],this._mutators={},this._sections={},this._lastScroll=null,this._lastClick=null,this._maxScroll={x:0,y:0},this._registerDefaultMutators(),this.config.get("gaTrack")&&(this._initGa(),this._dapAllowed(window.location.hostname,this.metas.pings.ncbi_app)&&this._initDap()),P.Qualtrics.injectQualtrics(),this.browserSupported&&this._pollyfillMatches()}},{key:"setCookie",value:function(e,t,n,r,i,o){return v["default"].setCookie(e,t,n,r,i,o)}},{key:"phid",get:function(){return this._trace.getPhid()}},{key:"_sid",get:function(){return this._trace.getSessionId()}},{key:"metas",get:function(){return this.config.getMetas()}},{key:"_cachedVals",get:function(){return this.config.getLegacyMetas()}}]),u(e,[{key:"_setMetasOnReset",value:function(e){var t=e&&e.loc?e.loc:{};if(void 0!==t){var n="";for(var r in t.pdidMap){try{var i=new RegExp(r)}catch(o){console.warn("Bad regexp passed in to pinger's fireRenderOnStateChange: "+o);continue}-1!==t.hash.search(i)&&(n=t.pdidMap[r])}if(n){var a=document.querySelector("meta[name=ncbi_pdid]");a||(a=document.createElement("meta"),a.setAttribute("name","ncbi_pdid"),document.head.appendChild(a)),a.setAttribute("content",n)}}if(this._hasPingedFirstRender){var s=document.querySelector("meta[name=ncbi_phid]");s&&s.parentElement.removeChild(s)}}},{key:"reset",value:function(e){this._setMetasOnReset(e);var t=void 0,n=void 0;void 0!==e&&(n=e.options,t=e.loc),this.off(),this._construct(e),this._resetCalled++,this.track()}},{key:"_pollyfillMatches",value:function(){Element.prototype.matches||(Element.prototype.matches=Element.prototype.msMatchesSelector)}},{key:"getSessionID",value:function(){return this._sid}},{key:"_savePing",value:function(e){var t=e.params.jsevent;return void 0===this._pingsFired[t]&&(this._pingsFired[t]=[]),this._pingsFired[t].push(e),this}},{key:"getGA",value:function(){return console.warn("ncbi.sg.getGA() is deprecated. Use getGa()."),this.getGa()}},{key:"getGa",value:function(){return d.GaPing.getGa()}},{key:"_handlePing",value:function(e,t){if(t=t||{},t.data=t.data||{},t.config=this.config,t.mutators=this._mutators,t.sgVersion=this.version,t.timePingerLoaded=window.ncbi._timePingerLoaded,t.resetCount=this._resetCalled,!this._isCookieOverflowed&&this.isCookieOverflowed()){var n=new d.StatCookieOverflowPing(this._trace,this.config,{sgVersion:this.version});this._savePing(n),n.send(),this._isCookieOverflowed=!0}t.browserSupported=this.browserSupported,this.config.addPingData(t.data);var r=new e(this._trace,this.config,t),i=r.params.jsevent;return this._resetCalled>1&&"render"===i&&r.setData({HTTP_REFERER:""}),y.Utils.includes(["click","search","unload"],i)&&this._setNextCookie(i+"next",r),this._savePing(r),r}},{key:"clearStatPings",value:function(){return this._pingsFired={},this}},{key:"getStatPings",value:function(e){return e?this._pingsFired[e]:this._pingsFired}},{key:"getGaPings",value:function(e){if(!e)return this._gaCommands;var t=e.replace(/^.+\./,""),n=this._gaCommands[t];if(n&&n.forEach(function(e){e.prefixedCmd=e._getPrefixedGaCommand(t)}),e==t)return n;var r=[];return n.forEach(function(t){t.prefixedCmd==e&&r.push(t)}),r}},{key:"getGaPing",value:function(e){var t=this._gaCommands[e];return t?t[0]:null}},{key:"getStatPing",value:function(e){var t=this.getStatPings(e);return t&&0!=t.length?t[0]:null}},{key:"getLastStatPing",value:function(e){var t=this.getStatPings(e);return t&&0!=t.length?t[t.length-1]:null}},{key:"isCookieOverflowed",value:function(){return document.cookie.length>this.config.get("maxCookieSize")}},{key:"_registerDefaultMutators",value:function(){var e=this,t=function(t){var n=p.defaultMutators[t];n.forEach(function(n){e.registerMutator(t,n)})};for(var n in p.defaultMutators)t(n)}},{key:"registerMutator",value:function(e,t){return void 0===this._mutators[e]&&(this._mutators[e]=[]),this._mutators[e].push(t),this}},{key:"_getArgObj",value:function(e){var t=c(e,4),n=t[0],r=t[1],i=t[2],o=t[3],a={el:n};return"string"==typeof r?(a.jsevent=r,i&&("object"===("undefined"==typeof i?"undefined":l(i))||y.Utils.includes(i,"="))&&(a.data=i)):(a.jsevent=i,a.evt=r),o&&(a.data=o),a}},{key:"pingElement",value:function(){var e=y.Utils.arrayFrom(arguments),t=this._getArgObj(e),n=t.el,r=t.jsevent,i=t.evt,o=t.data;if(!r)throw"When passing an element to ping, must pass jsevent as second argument";var a=void 0,s=o||{};return"string"==typeof o&&(s=y.Utils.deserialize(o)),Array.isArray(o)&&(s=y.Utils.getObjFromArray(o)),a=void 0===i?this._handlePing(d.StatClickElementPing,{elem:n,data:s}):this._handlePing(d.StatClickPing,{event:i,elem:n,data:s}),a.setData({sgSource:"api",jsevent:r}).send(),this}},{key:"pingData",value:function(e){var t=e;"string"==typeof e&&(t=y.Utils.deserialize(e)),Array.isArray(e)&&(t=y.Utils.getObjFromArray(e));this._handlePing(d.StatNonNextPing,{data:t,"native":!1}).send();return this}},{key:"attachClickListener",value:function(e){return this.scanLinks(e)}},{key:"scanLinks",value:function(e){var t=this;if(!e)return void console.warn("ncbi.sg.scanLinks() no longer must be called with no arguments when new elements are added to the page.");for(var n=e.length?e:[e],r=function(e){var r=n[e];t._on("click",function(e){t._handleClick(e,null,r)},r)},i=0;i<n.length;i++)r(i);return this}},{key:"ping",value:function(){var e=arguments[0],t=void 0!==e.nodeName;return 1!==arguments.length||t?t&&this.pingElement.apply(this,arguments):this.pingData(e),this}},{key:"pingRender",value:function(e){return this.getStatPing("render")?void 0:this.ping(Object.assign({jsevent:"render"},e))}},{key:"getInstance",value:function(){return this}},{key:"track",value:function(){var e=this;return v["default"].patchEventProp(this),this._handleRender(),this.browserSupported&&(this._on("print",function(){e._handlePrint()}),this._on("scroll",function(t){e._handleScroll(t)}),this._on("click",function(t){e._handleClick(t)}),this._on("contextmenu",function(t){e._handleClick(t,!0)}),this._on("beforeunload",function(t){e._handleBeforeunload(t)},window),this._on("DOMContentLoaded",function(t){e._handleDOMContentLoaded(t,"domready")}),this._on("submit",function(t){e._handleSearch(t)}),this._on("error",function(t){e._handleError(t)})),this}},{key:"_sendGaPing",value:function(e){e.mutators=this._mutators,e.send();var t=e.params.command;return void 0===this._gaCommands[t]&&(this._gaCommands[t]=[]),this._gaCommands[t].push(e),this}},{key:"_initGa",value:function(){this._sendGaPing(new d.GaCreatePing(this._trace,this.config));var e=this.gaOptimizeId;e&&this._sendGaPing(new d.GaOptimizePing(this._trace,this.config,{data:{gaOptimizeId:e}}))}},{key:"_initDap",value:function(){this._sendGaPing(new d.GaCreatePing(this._trace,this.config,{useDapTracker:!0}))}},{key:"_on",value:function(e,t,n){if("scroll"===e)return void y.Utils.scrollStop(t);var r=void 0;if(r="error"===e?window:"print"===e?window.matchMedia("print"):n||document,"print"===e)r.addListener(function(e){e.matches||t()});else try{r.addEventListener(e,t)}catch(i){var o=new d.StatNonNextPing(this._trace,this.config,{data:{jsevent:"pingerdebug",pinger_stack:i.stack,msg:i.message,filename:i.fileName,linenumber:i.lineNumber,target:r.toString(),jiraKey:"ADOPT-242"}});return o.send(),this._savePing(o),this}return this._registerListener(e,t,r),this}},{key:"off",value:function(){var e=this;this._listeners.forEach(function(t){var n=t.el,r=t.eventName,i=t.handler,o=n||document;"print"===r?n.removeListener(i):o.removeEventListener(r,i),e._deregisterListener(r,i)})}},{key:"_registerListener",value:function(e,t,n){var r={el:n,eventName:e,handler:t};return this._listeners.push(r),this}},{key:"_deregisterListener",value:function(e,t){var n=this;return this._listeners.forEach(function(e){var r=e.eventName,i=e.handler;e.el;t===i&&delete n._listeners[r]}),this}},{key:"_handlePrint",value:function(){this._handlePing(d.StatPrintPing).send()}},{key:"_handleDOMContentLoaded",value:function(e){this._handlePing(d.StatDOMContentLoadedPing,{event:e}).send()}},{key:"_handleSearch",value:function(e){if(e.target.dataset.ncbiSgSearch){this._handlePing(d.StatSearchPing,{event:e}).send()}}},{key:"_handleError",value:function(e){this._hasError||(this._handlePing(d.StatJsErrorPing,{data:{jserror:e.message,jserrorlocation:e.filename,jserrorline:e.lineno,jserrorcolumn:e.colno}}).send(),this._hasError=!0)}},{key:"_handleNext",value:function(e){var t=new d.StatNextPing(this._trace,this.config,{name:e}),n=t.params;void 0!==n.jsevent&&(t.send(),this._savePing(t))}},{key:"_handleSearchnext",value:function(){this._handleNext("searchnext")}},{key:"_handleClicknext",value:function(){this._handleNext("clicknext")}},{key:"_handleBeforeunloadnext",value:function(){this._handleNext("unloadnext")}},{key:"_setGaDimsAndGroups",value:function(e){for(var t=e.ncbi_app+":"+e.ncbi_db+":"+e.ncbi_pdid,n=[{name:"dimension1",value:e.ncbi_app},{name:"dimension2",value:e.ncbi_db},{name:"dimension3",value:e.ncbi_pdid},{name:"dimension5",value:"true"===e.myncbi_signed_in?"YES":"NO"},{name:"dimension6",value:t},{name:"dimension8",value:e.ncbi_program},{name:"dimension9",value:e.ncbi_algorithm},{name:"dimension10",value:e.ncbi_nwds},{name:"dimension11",value:e.ncbi_pcid},{name:"dimension12",value:e.ncbi_featured_srcdb},{name:"dimension13",value:e.ncbi_pagename},{name:"dimension14",value:e.ncbi_feature},{name:"dimension15",value:e.ncbi_domain},{name:"dimension16",value:e.ncbi_resultcount},{name:"contentGroup1",value:e.ncbi_app},{name:"contentGroup2",value:e.ncbi_db},{name:"contentGroup3",value:e.ncbi_pdid},{name:"contentGroup4",value:t}],r=0;r<n.length;++r)this._sendGaPing(new d.GaSetPing(this._trace,this.config,{data:{name:n[r].name,value:n[r].value}}))}},{key:"_shouldSubstituteMetaURL",value:function(e){var t="clinicaltrials.gov";return e.substring(e.length-t.length)===t?!1:!0}},{key:"_dapAllowed",value:function(e,t){var n=["dev.ncbi.nlm.nih.gov","qa.ncbi.nlm.nih.gov","test.ncbi.nlm.nih.gov","submit.ncbi.nlm.nih.gov","dataview.ncbi.nlm.nih.gov","register.clinicaltrials.gov","prstest.clinicaltrials.gov"];if(n.some(function(t){return e.substring(e.length-t.length)===t}))return!1;var r=new Set;return["submission","dataview","websub","gtrsp","variationsp","dbgap-public-study-status","ctgov-prs"].forEach(function(e){return r.add(e)}),r.has(t)?!1:!0}},{key:"_setDapDimsAndGroups",value:function(e){for(var t=[{name:"dimension1",value:"HHS"},{name:"dimension2",value:"NCBI - "+window.location.hostname},{name:"dimension3",value:"NCBI Pinger "+k["default"]}],n=0;n<t.length;++n)this._sendGaPing(new d.GaSetPing(this._trace,this.config,{data:{name:t[n].name,value:t[n].value},useDapTracker:!0}));this._sendGaPing(new d.GaPageviewPing(this._trace,this.config,{useDapTracker:!0}))}},{key:"_setMetaURLDapDimsAndGroups",value:function(e){for(var t="NCBI "+e.ncbi_app+":"+e.ncbi_db+":"+e.ncbi_pdid,n="/NCBI_"+e.ncbi_app+"_"+e.ncbi_db+"_"+e.ncbi_pdid,r=[{ncbi_app:["entrez","pubmed_mobile"],ncbi_db:["pubmed"],ncbi_pdid:["docsum","emptyresult"],page:"/pubmed/",title:"NLM - PubMed Search Results"},{ncbi_app:["entrez","pubmed_mobile"],ncbi_db:["pubmed"],ncbi_pdid:["home"],page:"/pubmed",title:"NLM - PubMed"},{ncbi_app:["entrez","pubmed_mobile"],ncbi_db:["pubmed"],ncbi_pdid:["advanced"],page:"/pubmed/advanced",title:"NLM - PubMed Advanced Search"},{ncbi_app:["blast"],ncbi_db:[],ncbi_pdid:["blastresults"],page:"/blast/",title:"NLM - NCBI BLAST Results"},{ncbi_app:["blast"],ncbi_db:[],ncbi_pdid:["blastsearch"],page:"/blast",title:"NLM - NCBI BLAST Search"},{ncbi_app:["entrez"],ncbi_db:["pmc"],ncbi_pdid:["docsum","emptyresult"],page:"/pmc/",title:"NLM - PubMed Central Search Results"},{ncbi_app:["guide"],ncbi_db:[],ncbi_pdid:["HomePage"],page:"/",title:"NLM - NCBI"},{ncbi_app:["blast"],ncbi_db:[],ncbi_pdid:["blasthome"],page:"/blast/",title:"NLM - NCBI BLAST"},{ncbi_app:["gquery"],ncbi_db:["all"],ncbi_pdid:["search"],page:"/search/",title:"NLM - NCBI Search"},{ncbi_app:["entrez"],ncbi_db:["pmc"],ncbi_pdid:["home"],page:"/pmc/",title:"NLM - PubMed Central"},{ncbi_app:["account"],ncbi_db:[],ncbi_pdid:["SigninPage"],page:"/account/",title:"NLM - NCBI Account"},{ncbi_app:["pc-search"],ncbi_db:["PubChem"],ncbi_pdid:[],page:"/",title:"NLM - PubChem"},{ncbi_app:["pc-ptable"],ncbi_db:["PubChem"],ncbi_pdid:[],page:"/periodic-table/",title:"NLM - PubChem Periodic Table"},{ncbi_app:["pc-search"],ncbi_db:["pubchem"],ncbi_pdid:[],page:"/",title:"NLM - PubChem"},{ncbi_app:["pc-ptable"],ncbi_db:["pubchem"],ncbi_pdid:[],page:"/periodic-table/",title:"NLM - PubChem Periodic Table"}],i=["ncbi_app","ncbi_db","ncbi_pdid"],o=0;o<r.length;++o){for(var a=r[o],s=!0,c=0;c<i.length;++c){var u=i[c];if(0!=a[u].length){for(var l=0;l<a[u].length&&a[u][l]!=e[u];++l);if(l==a[u].length){s=!1;break}}}if(s){t=a.title,n=a.page;break}}for(var p=[{name:"dimension1",value:"HHS"},{name:"dimension2",value:"NCBI - "+window.location.hostname},{name:"dimension3",value:"NCBI Pinger "+k["default"]},{name:"title",value:t}],f=0;f<p.length;++f)this._sendGaPing(new d.GaSetPing(this._trace,this.config,{data:{name:p[f].name,value:p[f].value},useDapTracker:!0}));this._sendGaPing(new d.GaPageviewPing(this._trace,this.config,{data:{page:n},useDapTracker:!0}))}},{key:"_deletePreviousPingerCookies",value:function(){y.Utils.deleteCookie("prev_phid",{domain:this._cookieDomain}),y.Utils.deleteCookie("prev_selfurl",{domain:this._cookieDomain}),y.Utils.deleteCookie("starnext",{domain:this._cookieDomain}),y.Utils.deleteCookie("searchnext",{domain:this._cookieDomain}),y.Utils.deleteCookie("clicknext",{domain:this._cookieDomain}),y.Utils.deleteCookie("unloadnext",{domain:this._cookieDomain}),y.Utils.deleteCookie("prev_search",{domain:this._cookieDomain}),y.Utils.deleteCookie("s_sess",{domain:this._cookieDomain}),y.Utils.deleteCookie("ncbi_pinger",{domain:this._cookieDomain})}},{key:"_handleRender",value:function(){var e=this._handlePing(d.StatRenderPing,{ncbiStartTime:window.ncbi_startTime});this.config.get("gaTrack")&&(this._setGaDimsAndGroups(e.params),this._sendGaPing(new d.GaPageviewPing(this._trace,this.config)),this._dapAllowed(window.location.hostname,e.params&&e.params.ncbi_app?e.params.ncbi_app:"")&&(this._shouldSubstituteMetaURL(window.location.hostname)?this._setMetaURLDapDimsAndGroups(e.params):this._setDapDimsAndGroups(e.params)));var t=y.Utils.getPingerCookie("prev_phid");t&&e.setData({prev_phid:t}),e.send(),this._hasPingedFirstRender=!0,this._handleClicknext(),this._handleBeforeunloadnext(),this._handleSearchnext(),this._deletePreviousPingerCookies(),this._setPrevPhidCookie()}},{key:"_setNextCookie",value:function(e,t){t.setData({eventid:this._eventID++});var n=y.Utils.objectAssign({},t.params);n.jsevent=e,y.Utils.setPingerCookie({name:e,value:n,domain:this._cookieDomain})}},{key:"_setPrevPhidCookie",value:function(){return y.Utils.setPingerCookie({name:"prev_phid",value:this.phid,domain:this._cookieDomain}),this}},{key:"_clickIsOverThreshold",value:function(e){return e-this._lastClick.getTime()>this.config.get("clickPingThrottle")}},{key:"_scrollIsOverThreshold",value:function(e){return e-this._lastScroll>this.config.get("scrollPingThrottle")}},{key:"_transformSectionData",value:function(){var e={},t=this.config.get("sectionDurationMinimum");for(var n in this._sections){var r=this._sections[n],i=r.totalDuration;i>=t&&(e["duration."+n+".scrollInfo"]=i)}return e}},{key:"_normalizeID",value:function(e){return e.replace(/[^a-zA-Z\d-:]/g,"_").replace(/^(\d+)$/,"_$1")}},{key:"_updateSectionDuration",value:function(){if(this.config.get("sectionDuration"))for(var e=document.querySelectorAll("section, *[data-section]"),t=0;t<e.length;t++){var n=e[t],r=n.dataset.section||n.id;if(r){var i=this._normalizeID(r),o=y.Utils.isAnyPartOfElInView(n),a=y.Utils.getNowInSeconds;r&&!y.Utils.includes(Object.keys(this._sections),i)?this._sections[i]={el:n,totalDuration:0,isCurrentlyInView:!0,lastTimeInView:a()}:o&&(this._sections[i].totalDuration+=Math.round(a()-this._sections[i].lastTimeInView),this._sections[i].lastTimeInView=a()),this._sections[i].isCurrentlyInView=o}}}},{key:"_updateMaxScroll",value:function(){var e=y.Utils.getScrollXY();return e.x>this._maxScroll.x&&(this._maxScroll.x=e.x),e.y>this._maxScroll.y&&(this._maxScroll.y=e.y),this}},{key:"_updateOnScroll",value:function(){this._updateSectionDuration(),this._updateMaxScroll()}},{key:"_getSectionData",value:function(e){return this._sections[e]||null}},{key:"_getYScroll",value:function(){return void 0!==window.pageYOffset?window.pageYOffset:(document.documentElement||document.body.parentNode||document.body).scrollTop}},{key:"_shouldRegisterScroll",value:function(e){return!this._lastScroll||this._scrollIsOverThreshold(e)}},{key:"_handleScroll",value:function(e){var t=!1,n=new Date;return this.config.get("gaTrack")&&!this._pingedGaScroll&&this._getYScroll()>this.config.get("gaScrollThreshold")&&this.config.get("gaTrack")&&(this._sendGaPing(new d.GaScrollPing(this._trace,this.config)),this._pingedGaScroll=!0),this._shouldRegisterScroll(n)&&(this._lastScroll=n,this._updateOnScroll(),t=!0),this._lastScroll=n,t}},{key:"_sendGaClick",value:function(e,t){return this._sendGaPing(new d.GaClickPing(this._trace,this.config,{data:{category:t.ga_category,action:t.ga_action,label:t.ga_label},event:e})),this}},{key:"_shouldSendGaClick",value:function(e){return this.config.get("gaTrack")&&!e}},{key:"_shouldHandleClick",value:function(e){return!this._lastClick||this._clickIsOverThreshold(e)}},{key:"_handleClick",value:function(e,t,n){var r=new Date;if(this._shouldHandleClick(r)){var i=n||y.Utils.getTarget(e,this.config.get("clickPingSelector"));if(!i)return;var o=this._handlePing(d.StatClickPing,{event:e,elem:i,contextmenu:t});this._shouldSendGaClick(t)&&this._sendGaClick(e,o.params),this._lastClick=r,o.send()}}},{key:"_handleBeforeunload",value:function(e){this._updateSectionDuration();var t=y.Utils.getMaxScrollAsPercent(this._maxScroll),n={"x.maxscroll":t.x,"y.maxscroll":t.y},r=this._transformSectionData(),i=this._handlePing(d.StatBeforeUnloadPing,{event:e,data:y.Utils.objectAssign(r,n)});return i.send(),this}},{key:"gaOptimizeId",get:function(){return this.config.get("gaOptimizeId")}}]),e}(),o(s.prototype,"phid",[O],Object.getOwnPropertyDescriptor(s.prototype,"phid"),s.prototype),o(s.prototype,"_sid",[O],Object.getOwnPropertyDescriptor(s.prototype,"_sid"),s.prototype),o(s.prototype,"metas",[O],Object.getOwnPropertyDescriptor(s.prototype,"metas"),s.prototype),o(s.prototype,"_cachedVals",[O],Object.getOwnPropertyDescriptor(s.prototype,"_cachedVals"),s.prototype),o(s.prototype,"reset",[O],Object.getOwnPropertyDescriptor(s.prototype,"reset"),s.prototype),o(s.prototype,"gaOptimizeId",[O],Object.getOwnPropertyDescriptor(s.prototype,"gaOptimizeId"),s.prototype),o(s.prototype,"getSessionID",[O],Object.getOwnPropertyDescriptor(s.prototype,"getSessionID"),s.prototype),o(s.prototype,"getGA",[O],Object.getOwnPropertyDescriptor(s.prototype,"getGA"),s.prototype),o(s.prototype,"getGa",[O],Object.getOwnPropertyDescriptor(s.prototype,"getGa"),s.prototype),o(s.prototype,"clearStatPings",[O],Object.getOwnPropertyDescriptor(s.prototype,"clearStatPings"),s.prototype),o(s.prototype,"getStatPings",[O],Object.getOwnPropertyDescriptor(s.prototype,"getStatPings"),s.prototype),o(s.prototype,"getGaPings",[O],Object.getOwnPropertyDescriptor(s.prototype,"getGaPings"),s.prototype),o(s.prototype,"getGaPing",[O],Object.getOwnPropertyDescriptor(s.prototype,"getGaPing"),s.prototype),o(s.prototype,"getStatPing",[O],Object.getOwnPropertyDescriptor(s.prototype,"getStatPing"),s.prototype),o(s.prototype,"getLastStatPing",[O],Object.getOwnPropertyDescriptor(s.prototype,"getLastStatPing"),s.prototype),o(s.prototype,"isCookieOverflowed",[O],Object.getOwnPropertyDescriptor(s.prototype,"isCookieOverflowed"),s.prototype),o(s.prototype,"registerMutator",[O],Object.getOwnPropertyDescriptor(s.prototype,"registerMutator"),s.prototype),o(s.prototype,"pingElement",[O],Object.getOwnPropertyDescriptor(s.prototype,"pingElement"),s.prototype),o(s.prototype,"pingData",[O],Object.getOwnPropertyDescriptor(s.prototype,"pingData"),s.prototype),o(s.prototype,"attachClickListener",[O],Object.getOwnPropertyDescriptor(s.prototype,"attachClickListener"),s.prototype),o(s.prototype,"scanLinks",[O],Object.getOwnPropertyDescriptor(s.prototype,"scanLinks"),s.prototype),o(s.prototype,"ping",[O],Object.getOwnPropertyDescriptor(s.prototype,"ping"),s.prototype),o(s.prototype,"pingRender",[O],Object.getOwnPropertyDescriptor(s.prototype,"pingRender"),s.prototype),o(s.prototype,"getInstance",[O],Object.getOwnPropertyDescriptor(s.prototype,"getInstance"),s.prototype),o(s.prototype,"track",[O],Object.getOwnPropertyDescriptor(s.prototype,"track"),s.prototype),o(s.prototype,"off",[O],Object.getOwnPropertyDescriptor(s.prototype,"off"),s.prototype),o(s.prototype,"_handlePrint",[O],Object.getOwnPropertyDescriptor(s.prototype,"_handlePrint"),s.prototype),o(s.prototype,"_handleDOMContentLoaded",[O],Object.getOwnPropertyDescriptor(s.prototype,"_handleDOMContentLoaded"),s.prototype),o(s.prototype,"_handleSearch",[O],Object.getOwnPropertyDescriptor(s.prototype,"_handleSearch"),s.prototype),o(s.prototype,"_handleBeforeunloadnext",[O],Object.getOwnPropertyDescriptor(s.prototype,"_handleBeforeunloadnext"),s.prototype),o(s.prototype,"_handleClick",[O],Object.getOwnPropertyDescriptor(s.prototype,"_handleClick"),s.prototype),s);n["default"]=S},{"./bridge":71,"./config":72,"./monkeypatches":74,"./mutators":75,"./pings":77,"./qualtrics_injector.js":78,"./trace":79,"./utils.js":80,"./version":81}],77:[function(e,t,n){"use strict";function r(e){return e&&e.__esModule?e:{"default":e}}function i(e){if(Array.isArray(e)){for(var t=0,n=Array(e.length);t<e.length;t++)n[t]=e[t];return n}return Array.from(e)}function o(e,t){if(!e)throw new ReferenceError("this hasn't been initialised - super() hasn't been called");return!t||"object"!==("undefined"==typeof t?"undefined":c(t))&&"function"!=typeof t?e:t}function a(e,t){if("function"!=typeof t&&null!==t)throw new TypeError("Super expression must either be null or a function, not "+("undefined"==typeof t?"undefined":c(t)));e.prototype=Object.create(t&&t.prototype,{constructor:{value:e,enumerable:!1,writable:!0,configurable:!0}}),t&&(Object.setPrototypeOf?Object.setPrototypeOf(e,t):e.__proto__=t)}function s(e,t){if(!(e instanceof t))throw new TypeError("Cannot call a class as a function")}var c="function"==typeof Symbol&&"symbol"==typeof Symbol.iterator?function(e){return typeof e}:function(e){return e&&"function"==typeof Symbol&&e.constructor===Symbol&&e!==Symbol.prototype?"symbol":typeof e};Object.defineProperty(n,"__esModule",{value:!0}),n.StatJsErrorPing=n.StatCookieOverflowPing=n.StatPrintPing=n.StatNextPing=n.StatSearchPing=n.StatDOMContentLoadedPing=n.StatBeforeUnloadPing=n.StatClickPing=n.StatClickElementPing=n.StatRenderPing=n.StatNonNextPing=n.StatPing=n.GaScrollPing=n.GaClickPing=n.GaPageviewPing=n.GaSetPing=n.GaOptimizePing=n.GaCreatePing=n.GaPing=n.Ping=void 0;var u=function(){function e(e,t){var n=[],r=!0,i=!1,o=void 0;try{for(var a,s=e[Symbol.iterator]();!(r=(a=s.next()).done)&&(n.push(a.value),!t||n.length!==t);r=!0);}catch(c){i=!0,o=c}finally{try{!r&&s["return"]&&s["return"]()}finally{if(i)throw o}}return n}return function(t,n){if(Array.isArray(t))return t;if(Symbol.iterator in Object(t))return e(t,n);throw new TypeError("Invalid attempt to destructure non-iterable instance")}}(),l=function(){function e(e,t){for(var n=0;n<t.length;n++){var r=t[n];r.enumerable=r.enumerable||!1,r.configurable=!0,"value"in r&&(r.writable=!0),Object.defineProperty(e,r.key,r)}}return function(t,n,r){return n&&e(t.prototype,n),r&&e(t,r),t}}(),d=e("./bridge"),p=r(d),f=e("./utils"),g=n.Ping=function(){function e(t,n,r){s(this,e),this.trace=t,this.config=n,this.opts=r||{},this._data=this.opts.data||{};for(var i in this._data)"jsevent"===i.toLowerCase()&&(this._data.jsevent=this._data[i],"jsevent"!==i&&delete this._data[i]);this.mutators=this.opts.mutators||{},this.browserSupported=f.Utils.getDefaultBool(this.opts.browserSupported)}return l(e,[{key:"setData",value:function(e){return f.Utils.objectAssign(this._data,e),this}},{key:"_getMutatedData",value:function(e){var t=this,n={},r=this.mutators[e];return void 0!==r&&r.forEach(function(e){f.Utils.objectAssign(n,e(t))}),n}},{key:"params",get:function(){var e={},t={};Array.isArray(this._data)?e=f.Utils.getObjFromArray(this._data):"string"==typeof this._data||this._data instanceof String?e=f.Utils.getObjFromArray(this._data.split("&")):f.Utils.objectEntries(this._data).forEach(function(t){var n=u(t,2),r=n[0],i=n[1];void 0!==i&&null!==i?e[r]=i:e[r]=""});for(var n in e){var r=e[n];try{r=r.toString()}catch(i){}t[n]=r}return t}}]),e}(),h=n.GaPing=function(e){function t(e,n,r){s(this,t);var i=o(this,(t.__proto__||Object.getPrototypeOf(t)).call(this,e,n,r));return i._gaLoaded||i._loadGa(),i.shouldPrefixCommand=!0,i}return a(t,e),l(t,[{key:"_getArgs",value:function(e){throw new Error("Not implemented")}},{key:"_loadGa",value:function(){window.GoogleAnalyticsObject=window.GoogleAnalyticsObject||"ga";var e=void 0;if(this.gaLoaded)e=window[window.GoogleAnalyticsObject];else{e=function(e){function t(){return e.apply(this,arguments)}return t.toString=function(){return e.toString()},t}(function(){e.q.push(arguments)}),window[window.GoogleAnalyticsObject]=e,e.q=[],e.l=1*new Date;var t=document.createElement("script");t.setAttribute("async","1"),t.setAttribute("src","https://www.google-analytics.com/analytics.js"),document.head.appendChild(t)}return p["default"].aliasLegacyGaObjectName(),this._loaded=!0,this}},{key:"_getGaTrackerName",value:function(){return this.opts.useDapTracker?this.config.get("dapTrackerName"):this.config.get("gaTrackerName")}},{key:"_getGaTrackingId",value:function(){return this.opts.useDapTracker?this.config.get("dapTrackingId"):this.config.get("gaTrackingId")}},{key:"_getPrefixedGaCommand",value:function(e){return p["default"].getPrefixedGaCommand(e,this._getGaTrackerName())}},{key:"_getNormalizedArgs",value:function(){var e=this.params,t=e.command,n=this._getArgs(e);return this.shouldPrefixCommand&&(n[0]=this._getPrefixedGaCommand(t)),f.Utils.trimUndefined(n)}},{key:"_getArgsForSend",value:function(){var e=t.getGa();if(e)return this.setData(this._getMutatedData(this.params.command)),this._getNormalizedArgs()}},{key:"send",value:function(){ga.apply(void 0,i(this._getArgsForSend()))}},{key:"gaLoaded",get:function(){return void 0!==window[window.GoogleAnalyticsObject]}}],[{key:"getGa",value:function(){if(!window.GoogleAnalyticsObject||!window[window.GoogleAnalyticsObject])return null;var e=window[window.GoogleAnalyticsObject];return function(){arguments.length&&(arguments[0]=p["default"].getPrefixedGaCommand(arguments[0])),e.apply(e,arguments)}}}]),t}(g),_=(n.GaCreatePing=function(e){function t(e,n,r){s(this,t);var i=o(this,(t.__proto__||Object.getPrototypeOf(t)).call(this,e,n,r));return i.shouldPrefixCommand=!1,i.setData({command:"create",trackingId:i._getGaTrackingId(),cookieDomain:"auto",trackerName:i._getTrackerName()}),i}return a(t,e),l(t,[{key:"_getTrackerName",value:function(){var e=this._getGaTrackerName();return""===e?null:e}},{key:"_getArgs",value:function(e){return["create",e.trackingId,e.cookieDomain,e.trackerName]}}]),t}(h),n.GaOptimizePing=function(e){function t(e,n,r){s(this,t);var i=o(this,(t.__proto__||Object.getPrototypeOf(t)).call(this,e,n,r));return i.setData({command:"require",optimizeId:r.data.gaOptimizeId}),i}return a(t,e),l(t,[{key:"_getArgs",value:function(e){return["require",e.optimizeId]}}]),t}(h),n.GaSetPing=function(e){function t(e,n,r){s(this,t);var i=o(this,(t.__proto__||Object.getPrototypeOf(t)).call(this,e,n,r));return i.setData({command:"set",name:r.data.name,value:r.data.value}),i}return a(t,e),l(t,[{key:"_getArgs",value:function(e){return["set",e.name,e.value]}}]),t}(h),n.GaPageviewPing=function(e){function t(e,n,r){s(this,t);var i=o(this,(t.__proto__||Object.getPrototypeOf(t)).call(this,e,n,r));return i.setData({command:"send",event:"pageview",page:r&&r.data?r.data.page:void 0}),i}return a(t,e),l(t,[{key:"_getArgs",value:function(e){return e.page?["send","pageview",e.page]:["send","pageview"]}}]),t}(h),n.GaClickPing=function(e){function t(e,n,r){s(this,t);var i=o(this,(t.__proto__||Object.getPrototypeOf(t)).call(this,e,n,r));return i.setData({command:"send",event:"event",category:r.data.category,action:r.data.action,label:r.data.label}),i.event=r.event,i}return a(t,e),l(t,[{key:"_getArgs",value:function(e){return["send","event",e.category,e.action,e.label]}}]),t}(h),n.GaScrollPing=function(e){function t(e,n,r){s(this,t);var i=o(this,(t.__proto__||Object.getPrototypeOf(t)).call(this,e,n,r));return i.setData({command:"send",event:"event",category:"scroll"}),i}return a(t,e),l(t,[{key:"_getArgs",value:function(){return["send","event","scroll"]}}]),t}(h),n.StatPing=function(e){function t(e,n,r){s(this,t);var i=o(this,(t.__proto__||Object.getPrototypeOf(t)).call(this,e,n,r));return i.statBaseURL=i.config.get("statURL"),i}return a(t,e),l(t,[{key:"send",value:function(){if(this.query){
var e=this.params.jsevent;return this.setData(this._getMutatedData(e)),this._makeRequest(this.url),this}}},{key:"_makeRequest",value:function(e){var t=document.createElement("img");t.setAttribute("alt",""),t.setAttribute("src",e),t.style.display="none",t.onload=function(){document.body.removeChild(t)},document.body.appendChild(t)}},{key:"query",get:function(){var e=this.config&&this.config.dontPingIfEmpty?this.config.dontPingIfEmpty:[];return f.Utils.serialize(this.params,e)}},{key:"url",get:function(){return this.statBaseURL+"?"+this.query}}]),t}(g)),m=n.StatNonNextPing=function(e){function t(e,n,r){s(this,t);var i=o(this,(t.__proto__||Object.getPrototypeOf(t)).call(this,e,n,r));if(i.perf=f.Utils.getPerformance(),i.setData({is_browser_supported:i.browserSupported}),!i.browserSupported)return o(i);var a=i.opts,c=a.data,u=(a.mutators,a["native"]);c=c||{},u=f.Utils.getDefaultBool(u);var l=f.Utils.getDims(i.config.get("calcXY")),d=i._parseVer(),p={browserwidth:l.width,browserheight:l.height,connection_type:f.Utils.getConnectionType(),connection_effectivetype:f.Utils.getConnectionEffectiveType(),cookieenabled:navigator.cookieEnabled?"true":"false",cookieSize:document.cookie.length,myncbi_signed_in:f.Utils.signedInToMyNCBI(),ncbi_algorithm:c.ncbi_algorithm||null,ncbi_app:c.ncbi_app||null,ncbi_db:c.ncbi_db||null,ncbi_featured_srcdb:c.ncbi_featured_srcdb||null,ncbi_nwds:c.ncbi_nwds||null,ncbi_program:c.ncbi_program||null,ncbi_timesinceload:new Date-i.opts.timePingerLoaded,ncbi_pcid:c.ncbi_pcid||null,ncbi_pdid:c.ncbi_pdid||null,ncbi_phid:i.trace.getPhid(),pagename:i._getPagename(),server:window.location.hostname,sgSource:u?"native":"api",sgversion:i.opts.sgVersion,sgversion_major:d.major,sgversion_minor:d.minor,sgversion_hotfix:d.hotfix,spa_index:i.opts.resetCount};return void 0===i._data?i._data=p:i.setData(p),i.setData(f.Utils.getScreenStats()),i.setData(i._getTimeSinceNavStart()),i.opts.cookieOverflowed&&new y(i.trace).send(),i}return a(t,e),l(t,[{key:"_parseVer",value:function(){var e=this.opts.sgVersion,t={major:null,minor:null,hotfix:null};if(e){var n=e.replace(/-.*/,"").split(".");t.major=n[0],t.minor=n[1],t.hotfix=n[2]}return t}},{key:"_getPagename",value:function(){var e=["NONE","NONE","NONE","NONE"];for(var t in this._data){var n=this._data[t];"ncbi_app"!==t?"ncbi_db"!==t?"ncbi_pdid"!==t?"ncbi_pcid"!==t||(e[3]=n):e[2]=n:e[1]=n:e[0]=n}return e.join(":")}},{key:"_getTimeSinceNavStart",value:function(){return"undefined"!=typeof this.perf&&"undefined"!=typeof this.perf.now?{ncbi_timesincenavstart:Math.round(this.perf.now())}:null}},{key:"_getJsloadtime",value:function(){var e=void 0,t=this.opts.ncbiStartTime;if(void 0!==t){var n=this.opts.timePingerLoaded-t;e=n}return e}}]),t}(_),v=(n.StatRenderPing=function(e){function t(e,n,r){s(this,t);var i=o(this,(t.__proto__||Object.getPrototypeOf(t)).call(this,e,n,r));if(i.setData({jsevent:"render",SELF_URL:window.location.href}),!i.browserSupported)return o(i);var a=i.opts.ncbiStartTime,c=a?Math.abs(new Date-a):"";return i.setData({HTTP_REFERER:document.referrer,jsperf_basePage:i.perf.basePage,jsperf_connect:i.perf.connect,jsperf_dns:i.perf.dns,jsperf_navType:i.perf.navType,jsperf_redirectCount:i.perf.redirectCount,jsperf_ttfb:i.perf.ttfb,jsrendertime:c,jsloadtime:i._getJsloadtime()}),i}return a(t,e),t}(m),n.StatClickElementPing=function(e){function t(e,n,r){s(this,t);var i=o(this,(t.__proto__||Object.getPrototypeOf(t)).call(this,e,n,r)),a=i.opts,c=a.elem,u=a.data,l=(a.mutators,c.getAttribute?c.getAttribute("ref")||null:null);i.elem=c,i.setData({jsevent:"click",link_id:c.id||null,link_name:c.name||null,link_sid:c.getAttribute?c.getAttribute("sid")||null:null,link_href:c.href||null,link_text:c.innerText||c.textContent||c.value||null,link_class:f.Utils.getLinkClass(c),link_section_name:f.Utils.getSectionName(c),link_action_name:f.Utils.getGaActionFromEl(c),link_category_name:f.Utils.getGaCategoryFromEl(c),link_ref:l}),i.setData({ga_category:i.params.link_category_name||i.params.link_section_name||"Link Click",ga_action:i.params.link_action_name||i.params.link_text,ga_label:i._getGaLabelFromEl(c)}),i.setData(f.Utils.deserialize(l));var d=i._getAncestorAttrs(c);return d.ids&&i.setData({ancestorId:d.ids}),d.classes&&i.setData({ancestorClassName:d.classes}),i.setData(u),i}return a(t,e),l(t,[{key:"_getGaLabelFromEl",value:function(e){var t=e.getAttribute?e.getAttribute("ref")||null:null,n=e.getAttribute?e.getAttribute("href")||null:null;return e.dataset&&e.dataset.gaLabel?e.dataset.gaLabel:e.getAttribute&&e.getAttribute("data-ga-label")?e.getAttribute("data-ga-label"):t&&n?t+" "+n:t||n?t||n:"NONE"}},{key:"_getAncestorAttrs",value:function(){var e=[],t=[],n=this.elem.parentNode;if(n)for(var r=0;6>r&&n;r++){var i=n.id,o=n.className;i&&e.push(i),"string"==typeof o&&o&&t.push(o.replace(/\s+/,",")),n=n.parentNode}var a=e.length?e.join(","):"",s=t.length?t.join(","):"";return{ids:a,classes:s}}}]),t}(m)),y=(n.StatClickPing=function(e){function t(e,n,r){if(s(this,t),!r.elem&&!r.event||!r.event.target)throw"An element or click event is required for a StatClickPing.";r.elem=r.elem||r.event.target;var i=o(this,(t.__proto__||Object.getPrototypeOf(t)).call(this,e,n,r)),a=i.opts,c=a.event,u=a.elem,l=(a.data,a.mutators,a.contextmenu),d=f.Utils.getDefaultBool(l,!1);if(i.setData({jsevent:"click",iscontextmenu:d}),i.elem=u,i.event=c,i._data.jsevent="click",c.which&&3==c.which)return o(i);var p=i._getXYOnClick(c);for(var g in p){var h=p[g];void 0!==h&&(i._data[g.toLowerCase()]=h)}return i}return a(t,e),l(t,[{key:"_getXYOnClick",value:function(){var e=this.event,t={};if(this.config.get("calcXY")&&e)if(e.clientX||e.clientY){var n=f.Utils.getScrollXYPx();t.evt_coor_x=e.clientX+n[0],t.evt_coor_y=e.clientY+n[1]}else(e.pageX||e.pageY)&&(t.evt_coor_x=e.pageX,t.evt_coor_y=e.pageY);return t}}]),t}(v),n.StatBeforeUnloadPing=function(e){function t(e,n,r){s(this,t);var i=o(this,(t.__proto__||Object.getPrototypeOf(t)).call(this,e,n,r)),a=i.opts,c=(a.event,a.data,a.mutators,f.Utils.canScroll(i.config.get("calcXY")));return i.setData(i._getPageSize()),i.setData({canscroll_x:c.x,canscroll_y:c.y,jsevent:"unload",jsloadtime:i._getJsloadtime(),ncbi_timeonpage:i._getTimeOnPage()}),i.setData({jsperf_basePage:i.perf.basePage,jsperf_connect:i.perf.connect,jsperf_dns:i.perf.dns,jsperf_navType:i.perf.navType,jsperf_redirectCount:i.perf.redirectCount,jsperf_ttfb:i.perf.ttfb}),i}return a(t,e),l(t,[{key:"_getTimeOnPage",value:function(){var e=null,t=this.opts.ncbiStartTime;return void 0!==t&&(e=new Date-t),e}},{key:"_getPageSize",value:function(){var e=document.body.scrollWidth,t=document.body.scrollHeight,n=window.innerWidth?window.innerWidth:document.documentElement&&document.documentElement.clientWidth?document.documentElement.clientWidth:null!==document.body?document.body.clientWidth:"NA",r=window.innerHeight?window.innerHeight:document.documentElement&&document.documentElement.clientHeight?document.documentElement.clientHeight:null!==document.body?document.body.clientHeight:"NA";return{"x.pagesize":Math.round(10*(e/n)),"y.pagesize":Math.round(10*(t/r))}}}]),t}(m),n.StatDOMContentLoadedPing=function(e){function t(e,n,r){s(this,t);var i=o(this,(t.__proto__||Object.getPrototypeOf(t)).call(this,e,n,r)),a=i.opts;a.data,a.event,a.mutators;return i.setData({jsevent:"domready"}),i}return a(t,e),t}(m),n.StatSearchPing=function(e){function t(e,n,r){s(this,t);var i=o(this,(t.__proto__||Object.getPrototypeOf(t)).call(this,e,n,r)),a=i.opts,c=(a.data,a.event);a.mutators;i.setData({jsevent:"search"});for(var u=c.target.querySelectorAll("input, option"),l=0;l<u.length;l++){var d=u[l],p=d.tagName.toLowerCase();if(("option"!==p||d.selected)&&("input"!==p||"radio"!==d.getAttribute("type")||d.checked)){var f=d.getAttribute("name");i._data["search_"+f]=d.value}}return i}return a(t,e),t}(m),n.StatNextPing=function(e){function t(e,n,r){s(this,t);var i=o(this,(t.__proto__||Object.getPrototypeOf(t)).call(this,e,n,r));i._data={};var a=f.Utils.getPingerCookie(r.name);return a&&(i._data=a,i._data.next_phid=e.getPhid()),i}return a(t,e),t}(_),n.StatPrintPing=function(e){function t(e,n,r){s(this,t);var i=o(this,(t.__proto__||Object.getPrototypeOf(t)).call(this,e,n,r));return i.setData({jsevent:"print"}),i}return a(t,e),t}(m),n.StatCookieOverflowPing=function(e){function t(e,n,r){s(this,t);var i=o(this,(t.__proto__||Object.getPrototypeOf(t)).call(this,e,n,r));return i.setData({jsevent:"cookieoverflow"}),i}return a(t,e),t}(m));n.StatJsErrorPing=function(e){function t(e,n,r){s(this,t);var i=o(this,(t.__proto__||Object.getPrototypeOf(t)).call(this,e,n,r));return i.setData({jsevent:"jserror"}),i}return a(t,e),t}(m)},{"./bridge":71,"./utils":80}],78:[function(e,t,n){"use strict";function r(e,t){if(!(e instanceof t))throw new TypeError("Cannot call a class as a function")}Object.defineProperty(n,"__esModule",{value:!0});var i=function(){function e(e,t){for(var n=0;n<t.length;n++){var r=t[n];r.enumerable=r.enumerable||!1,r.configurable=!0,"value"in r&&(r.writable=!0),Object.defineProperty(e,r.key,r)}}return function(t,n,r){return n&&e(t.prototype,n),r&&e(t,r),t}}(),o=function(){function e(){r(this,e)}return i(e,null,[{key:"injectQualtrics",value:function(){var e="dikYWqsjiUWN0Q5",t=document.createElement("div");t.setAttribute("id","ZN_"+e),document.body.appendChild(t),function(){var t=function(e,t,n,r){this.get=function(e){for(var e=e+"=",t=document.cookie.split(";"),n=0,r=t.length;r>n;n++){for(var i=t[n];" "==i.charAt(0);)i=i.substring(1,i.length);if(0==i.indexOf(e))return i.substring(e.length,i.length)}return null},this.set=function(e,t){var n="",n=new Date;n.setTime(n.getTime()+6048e5),n="; expires="+n.toGMTString(),document.cookie=e+"="+t+n+"; path=/; "},this.check=function(){var r=this.get(n);if(r)r=r.split(":");else{if(100==e)return!0;"v"==t&&(e=Math.random()>=e/100?0:100),r=[t,e,0],this.set(n,r.join(":"))}var i=r[1];if(100==i)return!0;switch(r[0]){case"v":return!1;case"r":return i=r[2]%Math.floor(100/i),r[2]++,this.set(n,r.join(":")),!i}return!0},this.go=function(){if(this.check()){var e=document.createElement("script");e.type="text/javascript",e.src=r,document.body&&document.body.appendChild(e)}},this.start=function(){var e=this;"complete"!==document.readyState?window.addEventListener?window.addEventListener("load",function(){e.go()},!1):window.attachEvent&&window.attachEvent("onload",function(){e.go()}):e.go()}};try{new t(100,"r","QSI_S_ZN_"+e,"https://zn"+e+"-nlmenterprise.siteintercept.qualtrics.com/SIE/?Q_ZID=ZN_"+e).start()}catch(n){}}()}}]),e}();n.Qualtrics=o},{}],79:[function(e,t,n){"use strict";function r(e){return e&&e.__esModule?e:{"default":e}}Object.defineProperty(n,"__esModule",{value:!0});var i=e("js-cookie"),o=r(i),a=e("uuid"),s=r(a),c=function(){var e=function(){function e(e){try{return sessionStorage.getItem(e)||null}catch(t){return null}}var n=o["default"].get("ncbi_sid")||e("ncbi_sid");if(n)return n;var r=o["default"].get("WebCubbyUser")||e("WebCubbyUser"),i=o["default"].get("WebEnv")||e("WebEnv"),a=r||i;if(a){var s=unescape(a).split("@");return s.length>1?s[s.length-1]:a}return t()},t=function(){var e=function(e){return e.slice(0,8)+e.slice(9,13)+e.slice(15,18)+e.slice(20,23)+e.slice(24,36)},t=e(s["default"]()).slice(0,20),n=(new Date).getTime().toString(),r=n.slice(n.length-7,n.length);return t+r+"_7SID"},n=function(e){var t=document.querySelectorAll("meta");if(t.length>0)for(var n=0;n<t.length;n++){var r=t[n],i=r.getAttribute("content");if("ncbi_phid"===r.getAttribute("name")&&""!==i)return r.getAttribute("content")}var o=e.substr(0,15)+"9"+(new Date).getTime(),a=32-o.length,s=e.length;return o+=e.substr(s-a,s)},r=null,i=null,a=0;return{create:function(t){return r=e(),i=n(r),a=0,this},getSessionId:function(){return r},getPhid:function(){return i},getIncrementedPhid:function(){return a+=1,i+".0"+a}}}();n["default"]=c},{"js-cookie":64,uuid:66}],80:[function(e,t,n){"use strict";function r(e){return e&&e.__esModule?e:{"default":e}}function i(e,t){if(!(e instanceof t))throw new TypeError("Cannot call a class as a function")}var o="function"==typeof Symbol&&"symbol"==typeof Symbol.iterator?function(e){return typeof e}:function(e){return e&&"function"==typeof Symbol&&e.constructor===Symbol&&e!==Symbol.prototype?"symbol":typeof e};Object.defineProperty(n,"__esModule",{value:!0}),n.Utils=void 0;var a="function"==typeof Symbol&&"symbol"===o(Symbol.iterator)?function(e){return"undefined"==typeof e?"undefined":o(e)}:function(e){return e&&"function"==typeof Symbol&&e.constructor===Symbol&&e!==Symbol.prototype?"symbol":"undefined"==typeof e?"undefined":o(e)},s=function(){function e(e,t){for(var n=0;n<t.length;n++){var r=t[n];r.enumerable=r.enumerable||!1,r.configurable=!0,"value"in r&&(r.writable=!0),Object.defineProperty(e,r.key,r)}}return function(t,n,r){return n&&e(t.prototype,n),r&&e(t,r),t}}(),c=e("core-js/library/fn/object/assign"),u=r(c),l=e("core-js/library/fn/object/entries"),d=r(l),p=e("core-js/library/fn/array/includes"),f=r(p),g=e("core-js/library/fn/array/from"),h=r(g),_=e("js-cookie"),m=r(_),v=e("lz-string"),y=r(v),b=function(){function e(){i(this,e)}return s(e,null,[{key:"loadPinger",value:function(e){var t=e.pingClass,n=e.cookieDomain,r=e.forceNewPinger,i=e.track,o=window;if(o.ncbi||(o.ncbi={}),!o.ncbi.sg||r){o.ncbi._timePingerLoaded=new Date;var a={cookieDomain:n};o.ncbi.sgConfig&&(a.config=o.ncbi.sgConfig,delete o.ncbi.sgConfig),o.ncbi.sgTrace&&(a.trace=o.ncbi.sgTrace,delete o.ncbi.sgTrace),o.ncbi.sgMonkeyPatch&&(a.monkeyPatch=o.ncbi.sgMonkeyPatch,delete o.ncbi.sgMonkeyPatch),o.ncbi.sg=new t({options:a}),o.ncbi.sg.pings={},o.ncbi.sg.gaPings={},o.ncbi.pinger=o.ncbi.sg}var s=o.ncbi.sg.config.get("trackStat");(void 0===i||i)&&s&&o.ncbi.sg.track()}},{key:"getObjFromArray",value:function(e){var t={};return e.forEach(function(e){var n=e.split("=");t[n[0]]=n[1]}),t}},{key:"deserialize",value:function(e){return e?e.split("&").map(function(e){return e.split("=")}).reduce(function(e,t){return e[t[0]]=t[1],e},{}):""}},{key:"serialize",value:function(e,t){var n=[],r=function(r){var i=e[r];if(t&&f["default"](t,r)&&!i)return"continue";if(Array.isArray(i))i.forEach(function(e,t){var i=Object.keys(e)[0],o=e[i];n.push(i+"."+t+"."+r+"="+o)});else if("object"===("undefined"==typeof i?"undefined":a(i))&&i.constructor===Object)for(var o in i)for(var s in i[o]){var c=i[o][s];n.push(s+"."+o+"."+r+"="+c)}else n.push(r+"="+i)};for(var i in e){r(i)}return n.map(function(e){return encodeURIComponent(e).replace("%3D","=")}).sort().join("&")}},{key:"getTarget",value:function(e,t){var n=e.target||e.srcElement;return n?t?this.closest(n,t):n:null}},{key:"getLinkClass",value:function(e){var t=e.getAttribute?e.getAttribute("class"):null;return t?t.replace(/^\s?/,"").replace(/\s?$/,"").split(/\s/g).join(",")||"":""}},{key:"getDims",value:function(t){var n={height:null,width:null};if(t){var r=e.getWidthHeight();null!==r.width&&(n.width=r.width),null!==r.height&&(n.height=r.height)}return n}},{key:"canScroll",value:function(t){if(!t)return{x:!1,y:!1};var n=e.getDims(t),r=document.body.scrollWidth,i=document.body.scrollHeight,o=r>n.width?"true":"false",a=i>n.height?"true":"false";return{x:o,y:a}}},{key:"getScrollXYPx",value:function(){var e=window.pageXOffset||document.documentElement.scrollLeft||document.body.scrollLeft||0,t=window.pageYOffset||document.documentElement.scrollTop||document.body.scrollTop||0;return[e,t]}},{key:"getWidth",value:function(){return window.innerWidth?window.innerWidth:document.documentElement&&document.documentElement.clientWidth?document.documentElement.clientWidth:null!==document.body?document.body.clientWidth:"NA"}},{key:"getHeight",value:function(){return window.innerHeight?window.innerHeight:document.documentElement&&document.documentElement.clientHeight?document.documentElement.clientHeight:null!==document.body?document.body.clientHeight:"NA"}},{key:"getWidthHeight",value:function(){return{width:e.getWidth(),height:e.getHeight()}}},{key:"_setCookie",value:function(t,n,r,i,o,a,s){var c;c=o?e.lzwEncode(n):n;var u=!1;if(window.sessionStorage)try{sessionStorage.setItem(t,c),u=!0}catch(l){u=!1}if(i){if(a)var d=a;m["default"].set(t,c,{domain:d,expires:r,secure:s})}}},{key:"getConnectionType",value:function(){if("undefined"!=typeof navigator){var e=navigator.connection||navigator.mozConnection||navigator.webkitConnection;if("undefined"!=typeof e&&"undefined"!=typeof e.type)return e.type}return""}},{key:"getConnectionEffectiveType",value:function(){if("undefined"!=typeof navigator){var e=navigator.connection||navigator.mozConnection||navigator.webkitConnection;if("undefined"!=typeof e&&"undefined"!=typeof e.effectiveType)return e.effectiveType}return""}},{key:"_getNameToNum",value:function(){return{ancestorClassName:0,ancestorId:1,ncbi_app:2,ncbi_db:3,ncbi_pdid:4,ncbi_pcid:5,ncbi_report:6,ncbi_format:7,ncbi_pagesize:8,ncbi_sortorder:9,ncbi_pageno:11,ncbi_pingaction:12,ncbi_resultcount:13,ncbi_op:14,ncbi_uidlist:15,ncbi_filter:16,ncbi_stat:17,ncbi_hitstat:18,prev_phid:19,ncbi_phid:20,pagename:21,server:22,sitesect1:23,sitesect2:24,subsect2:25,subsect3:26,subsect4:27,heir1:28,screenwidth:29,screenheight:30,screenavailwidth:31,screenavailheight:32,canscroll_x:33,canscroll_y:34,scrollwidth:35,scrollheight:36,colordepth:37,ncbi_timeonpage:38,ncbi_timesinceload:39,ncbi_timesincenavstart:40,ncbi_onloadtime:41,sgsource:42,sgversion:43,jsevent:44,eventid:45,iscontextmenu:46,evt_coor_x:47,evt_coor_y:48,link_class:49,link_href:50,link_id:51,link_text:52,browserwidth:53,browserheight:54,jsperf_basepage:55,jsperf_connect:56,jsperf_dns:57,jsperf_frontend:58,jsperf_navtype:59,jsperf_redirectcount:60,jsperf_ttfb:61,searchdb:62,linksrc:64,ordinalpos:65,log_op:66,log_report:67,ncbi_uid:68}}},{key:"_getNumToName",value:function(){var t=e._getNameToNum(),n={};for(var r in t)n[t[r]]=r;return n}},{key:"_namesToNums",value:function(t){var n=e._getNameToNum(),r=["commonnext","searchnext","clicknext","unloadnext"];r.forEach(function(e){if(e in t){var r=t[e],i=Object.keys(r);i.forEach(function(e){e in n||delete r[e]}),i=Object.keys(r),i.forEach(function(e){r[n[e]]=r[e],delete r[e]})}})}},{key:"_numsToNames",value:function(t){var n=e._getNumToName(),r=["commonnext","searchnext","clicknext","unloadnext"];r.forEach(function(e){if(e in t){var r=t[e],i=Object.keys(r);i.forEach(function(e){e in n&&(r[n[e]]=r[e]),delete r[e]})}})}},{key:"_valuesForKeysInObject",value:function(e,t){var n=[];return t.forEach(function(t){t in e&&n.push(e[t])}),n}},{key:"_sameForName",value:function(e,t){var n=t[0][e];if(null===n||void 0===n)return null;for(var r=0;r<t.length;++r){var i=t[r];if(!(e in i))return null;if(n!==i[e])return null}return n}},{key:"_combineCommon",value:function(t){var n=e._valuesForKeysInObject(t,["searchnext","clicknext","unloadnext"]);if(!(n.length<=1)){t.commonnext={};var r=Object.keys(n[0]);r.forEach(function(r){var i=e._sameForName(r,n);null!==i&&(t.commonnext[r]=i,n.forEach(function(e){delete e[r]}))})}}},{key:"_distributeCommon",value:function(t){if("commonnext"in t){var n=e._valuesForKeysInObject(t,["searchnext","clicknext","unloadnext"]),r=Object.keys(t.commonnext);r.forEach(function(e){n.forEach(function(n){n[e]=t.commonnext[e]})}),delete t.commonnext}}},{key:"setPingerCookie",value:function(t){var n=e.getPingerCookie();n||(n={}),n[t.name]=t.value,e._combineCommon(n),e._namesToNums(n),e.setCookie({name:"ncbi_pinger",value:JSON.stringify(n),expiredays:null,useCookie:!0,encode:!0,domain:t.domain})}},{key:"getPingerCookie",value:function(t){var n=e.getCookie("ncbi_pinger",!0);if(n){var r=void 0;try{r=JSON.parse(n)}catch(i){return null}if(!r)return null;if(e._numsToNames(r),e._distributeCommon(r),!t)return r;if(r.hasOwnProperty(t))return r[t]}return null}},{key:"setCookie",value:function(t){var n,r=t.name,i=t.value,o=t.expiredays,a=t.useCookie,s=t.encode,c=t.domain;if(0===o)n=0;else{var u=new Date;null!==o?(u.setDate(u.getDate()+o),n=u.toGMTString()):n=null}return e._setCookie(r,i,n,a,s,c,!0)}},{key:"lzwEncode",value:function(e){return""==e?"":y["default"].compressToBase64(e)}},{key:"lzwDecode",value:function(e){return""==e?"":y["default"].decompressFromBase64(e)}},{key:"getScreenStats",value:function(){var e={colorDepth:"colorDepth",width:"screenwidth",height:"screenheight",availWidth:"screenavailwidth",availHeight:"screenavailheight"},t={},n=window.screen;for(var r in n)e[r]&&(t[e[r]]=n[r]);return t}},{key:"getPerformance",value:function(){var e=void 0,t=window.performance;if(t){var n=t.timing;e=n?{now:t.now.bind(window.performance),dns:n.domainLookupEnd-n.domainLookupStart,connect:n.connectEnd-n.connectStart,ttfb:n.responseStart-n.connectEnd,basePage:n.responseEnd-n.responseStart,frontEnd:n.loadEventStart-n.responseEnd}:{};var r=t.navigation;r&&(e.navType=r.type,e.redirectCount=r.redirectCount)}else e={};return e}},{key:"signedInToMyNCBI",value:function(){var t=e.getCookie("WebCubbyUser");return t?-1!==t.search(/logged-in=true/):!1}},{key:"deleteCookie",value:function(e,t){m["default"].remove(e,t)}},{key:"getCookie",value:function(t,n){var r=m["default"].get(t);return n&&(r=e.lzwDecode(r)),r}},{key:"isAnyPartOfElInView",value:function(e){var t=e.getBoundingClientRect(),n=window.innerHeight||document.documentElement.clientHeight,r=window.innerWidth||document.documentElement.clientWidth,i=t.top<=n&&t.top+t.height>=0,o=t.left<=r&&t.left+t.width>=0;return i&&o}},{key:"getNowInSeconds",value:function(){return(new Date).getTime()/1e3}},{key:"getMaxScrollAsPercent",value:function(e){var t=e.x,n=e.y,r=t?Math.round(100*(t/document.body.scrollWidth)):0,i=n?Math.round(100*(n/document.body.scrollHeight)):0;return{x:r,y:i}}},{key:"scrollStop",value:function(e){var t=void 0;window.addEventListener("scroll",function(n){window.clearTimeout(t),t=setTimeout(function(){e()},66)},!1)}},{key:"getScrollXY",value:function(){var e=window.pageXOffset||document.documentElement.scrollLeft||document.body.scrollLeft||0,t=window.pageYOffset||document.documentElement.scrollTop||document.body.scrollTop||0;return{x:e,y:t}}},{key:"_getSectionFor",value:function(e){var t=e.dataset?e.dataset.section:null;return t||(t=e.getAttribute?e.getAttribute("data-section"):null),t?t:null}},{key:"getSectionName",value:function(t){var n=function(e){var t=null;return e&&e.tagName&&(t=e.tagName.toLowerCase()),t};if(e._getSectionFor(t))return e._getSectionFor(t);if("section"===n(t)&&t.id)return t.id;var r=t.parentNode;if(r)for(;r;){if(e._getSectionFor(r))return e._getSectionFor(r);var i="section"===n(r);if(i&&r.id)return r.id;r=r.parentNode}return null}},{key:"_getGaActionFor",value:function(e){var t=e.dataset?e.dataset.gaAction:null;return t||(t=e.getAttribute?e.getAttribute("data-ga-action"):null),t?t:null}},{key:"getGaActionFromEl",value:function(t){return(e._getGaActionFor(t)?e._getGaActionFor(t):null)||t.innerText||t.textContent||t.value||"NONE"}},{key:"getGaCategoryFromEl",value:function(e){var t=e.dataset?e.dataset.gaCategory:null;return t||(t=e.getAttribute?e.getAttribute("data-ga-category"):null),t?t:null}},{key:"getDefaultBool",value:function(e){var t=arguments.length>1&&void 0!==arguments[1]?arguments[1]:!0;return void 0===e||null===e?t:e}},{key:"objectAssign",value:function(){return u["default"].apply(Object,arguments)}},{key:"objectEntries",value:function(){return d["default"].apply(Object,arguments)}},{key:"includes",value:function(e,t){return f["default"](e,t)}},{key:"arrayFrom",value:function(){return h["default"].apply(Array,arguments)}},{key:"closest",value:function(e,t){do{if(e.matches(t))return e;e=e.parentElement||e.parentNode}while(null!==e&&1===e.nodeType);return null}},{key:"trimUndefined",value:function(e){for(;e.length&&void 0===e[e.length-1];)e.pop();return e}}]),e}();n.Utils=b},{"core-js/library/fn/array/from":1,"core-js/library/fn/array/includes":2,"core-js/library/fn/object/assign":3,"core-js/library/fn/object/entries":4,"js-cookie":64,"lz-string":65}],81:[function(e,t,n){"use strict";var r="0.30.3";e.main===t?console.log(r):t.exports=r},{}]},{},[73]);
