# Supplementary material for: Evolution and origin of sliding clamp in bacteria, archaea and eukarya
Source: PLoS One. 2021 Aug 11;16(8):e0241093. doi: 10.1371/journal.pone.0241093 (PMC8357120; doi:10.1371/journal.pone.0241093)
Supplement: S1 Data — (ZIP) [file pone.0241093.s008.zip › New folder/NCBI Blast_Homo sapiens_files/resultsAdv.css]

#page_header .header-div {
    font-size:18px;
	font-weight:bold;
}
.inline-list li {
	display:inline-block;
	margin: 0 0 0 10px; }
.small-text {
	font-size:0.9em;
	color:#3d3d3d;
	font-style: italic;
	display: inline-block; }

/* icons before or after links */
.drop-icon::after, a.external-icon::after, a.add-icon::before, button#topBtn::before {
	font-family: "Font Awesome 5 Free"; 
	font-weight: 900; 
	display: inline-block;
	text-decoration: none;
	margin: 0 5px; }
.drop-icon::after  { content: "\f107"; }
a.external-icon::after { content: "\f35d"; }
a.add-icon::before { content: "\f067"; }
button#topBtn::before { content: "\f0d8"; font-size: 44px; }
#topBtn {
    display: none;
    position: fixed; 
    bottom:0;
    left: 30px; 
    z-index: 99;
    border: none; 
    background-color: #0071bc; 
    color: white; 
    cursor: pointer;
    padding: 0 5px;
    border-radius:3px;
    font-size: 18px; }
#topBtn:hover { background-color: #205493; }

.bottom-nav .edit-search {
	background: url(../images/editsearch-btn.png) no-repeat top left;
	background-size: contain;
	padding: 2px 0 0 20px;
	margin:5px 0 0 5px;
	width:120px;
	height:33px;
	display:inline-block; }
.bottom-nav .edit-search a {
	color:#112e51;
	font-weight:bold; }
.bottom-nav ul {
	display:inline-block;
	margin:10px 0 0; 
	padding-left: 0;
	margin-top: 0;
}
.bottom-nav ul li {
	display: inline-block;
    margin-right: 1em;
    font-size:16px; }
.bottom-nav li a {
	text-decoration: none;
}

#brc h1 {
    margin: 0;
    font-size: 100%;
    display: inline;
}
.results {
	margin:1em 2em;
	/*font-size:1.1em;*/
	line-height: 1.5;
	position: relative; }
.results.content, .bottom-nav.content  {
	margin: 0 auto;
    max-width: 1262px;
    min-width: 800px;
    padding: 0.5em;
	position: relative; 	
}
.results a { text-decoration: underline; }
.results a.help{ text-decoration: none; }
.results button { background-color: #0071bc; }
.results button:hover { background-color: #205493; }
.results button.usa-button-secondary { background-color: #fff; }
.results button.usa-button-secondary:hover{ border-color: #112e51; color: #112e51; }
.results h2 { margin:0.5em 0; }
.results span.letters {font-weight:normal;}
.results h2 a {
	font-weight: normal;
	margin-left:100px; }
.results h1,results h2 {
	display:inline-block;
	margin-top:unset; 
	margin-bottom:unset;
	font-weight: unset;
	font-size:unset;
}

.results dt {
	font-weight: bold;
	width:8em;
	float: left;
	clear: left; 
	padding-top: 0.1em;
	padding-bottom: 0.2em;
}
.results dt label{
	display: inline;
}
.results dd {
	margin-left:0; }
/*.results dd:nth-child(8), .results dd:nth-child(12) {
	margin-bottom:1em; }*/	
.results ul.citation, .results ul.citation li, .bottom-nav ul.citation, .bottom-nav ul.citation li, .usa-alert-body ul.citation li,.bottom-nav li.citation{ 
	display:inline-block; 
	background:none;
	width:auto; }	
.results .citation span.usa-accordion-button, .results .citation a.usa-accordion-button, .bottom-nav  .citation span.usa-accordion-button,.usa-alert-body  .citation span.usa-accordion-button, .usa-accordion-button.graphSeq{
	display: inline;
    background: none;
    color: #0071bc;
    font-weight: normal;
	padding: 0 0 0 20px; }	
.usa-accordion-button.graphSeq {display: inline-block;}
.results .citation.usa-accordion-bordered .usa-accordion-content, .bottom-nav .citation.usa-accordion-bordered .usa-accordion-content,.usa-alert-body .citation.usa-accordion-bordered .usa-accordion-content{
    background-color: #e1f3f8;
    border-radius:5px;
    position: absolute;
    left: 0;
    z-index: 1000;
    width: 50%;
    border: 1px solid #a7a6a6; }
.results .citation.usa-accordion-bordered .usa-accordion-content div { margin-bottom:5px; }

/* filter */
.results form.filter-wrap,.results div.filter-wrap {
	background:#eaeaea;
	border: 1px solid #a7a6a6;
	padding:0 0.8em;
	border-radius:5px;
	overflow:auto;
	position:relative; }
.results .filter-wrap label {
	float:left;
	font-weight: bold; }
.results .filter-wrap  .range label.inl 
{	
	display: inline;
	font-weight: normal;
}
.results .filter-wrap span { 
	margin-left:1em;
	float:left;
	margin-top:3.2rem; }
.results .filter-wrap input.qorg {
	min-width:97%; }
.results  .filter-wrap .exclude-check label {
	top: 0;
    position: absolute;
    right: 20px;
	margin-left:7em;
	font-weight: normal; }
.results .filter-wrap .range { margin-right:0; }
.results .filter-wrap .range label {
	display:block;
	float:none; }
.results .filter-wrap .range input[type="text"]  {
	width:35%;
	clear:none;
	margin:5px;
	display:inline; }
.results .filter-wrap .range.expect input[type="text"]:last-of-type { margin-right:0; }
@media screen and (min-width:481px) {
	.results .filter-wrap .range input[type="text"]  {
	width:28%;
	margin:3px; }
}

@media screen and (min-width: 600px) {
.usa-width-one-half {
    float: left;
    display: block;
}
}
@media screen and (max-width: 600px) {
	#filterResults {
		max-width: 592px;
	}
}

.results .filter-wrap button { margin:0.5em 0.5em 0.5em 0; }

/* Horizontal tabs */
.usa-section { position: relative; }
.results-tabs.usa-accordion > li, .toolbar .reports-tabs.usa-accordion > li  {
    width:100%;
    display:inline-block;
    background:none; }
.results-tabs button.usa-accordion-button, .reports-tabs button.usa-accordion-button {
    width:auto;
    background-color:#f1f1f1;
    background-image:none;
    top:1em;
    position:absolute; 
	padding-right: 2rem; }
.results-tabs .usa-accordion-button[aria-expanded=true], 
.reports-tabs .usa-accordion-button[aria-expanded=true] {
    background-color:#0071bc;
    color:#fff;
    font-weight:bold; 
	box-shadow: 5px 3px 4px 0px #ccc; }
.results-tabs .usa-accordion-button[aria-expanded=true]:hover, 
.reports-tabs .usa-accordion-button[aria-expanded=true]:hover {
    background-color:#0071bc;
    color:#fff; }
.results-tabs button.usa-accordion-button, .reports-tabs button.usa-accordion-button {
	background-color: #f1f1f1;
	font-weight:normal; 
}
.results-tabs .usa-accordion-button[aria-expanded=false] {
	padding-left:2.2rem;
	padding-right:2.2rem
}
.results-tabs button.usa-accordion-button:hover, .reports-tabs button.usa-accordion-button:hover {
    background-color: #d6d7d9;
    color: #212121; }
.results-tabs .graphic.usa-accordion-button[aria-expanded=false], 
.results-tabs .graphic.usa-accordion-button[aria-expanded=true] {
    left: 8.4em; }
.results-tabs .alignments.usa-accordion-button[aria-expanded=false], 
.results-tabs .alignments.usa-accordion-button[aria-expanded=true] {
    left: 19.2em; }
.results-tabs .taxonomy.usa-accordion-button[aria-expanded=false], 
.results-tabs .taxonomy.usa-accordion-button[aria-expanded=true] {
	left: 27.1em; }
.results-tabs .dotmatrix.usa-accordion-button[aria-expanded=false],	
.results-tabs .dotmatrix.usa-accordion-button[aria-expanded=true] {
		left: 35em; }	
.results-tabs .usa-accordion-content, .results-tabs .reports-tabs .usa-accordion-content { 
    width:100%;
    padding: 0;
    border-top:3px solid #0071bc;
    top: 34px;
    position: absolute;
    background-color: #f1f1f1;
    overflow: visible; }

/* toolbar */
.results-tabs .toolbar {
	width:100%;
	background-color: #bcd9d6;
	overflow:visible;
	padding:3px 10px;
	position: relative;
	min-height:50px;
	display:flex;
	align-items: center;
	justify-content:space-between; }
.results-tabs .toolbar > div {
	display:flex;
	flex-direction:row; }
.results-tabs .left-tools{
	align-items: flex-start;
	width:auto; 
	margin-top: 9px;
	float: left;
}
.results-tabs .toolbar .right-tools {
	align-items:flex-end;
	width:auto;
	text-align: right; 
	float:right;
}
.results-tabs .toolbar .right-tools li {    
    border-top: none;    
}
.results-tabs .toolbar form, 
.results-tabs .toolbar label, .results .toolbar .usa-nav-primary {
	margin:0;
	display: inline-block; }
.results .toolbar .usa-nav-primary {
	order:0;
}
.results-tabs .toolbar button.usa-accordion-button {
	background-color: transparent;
	position:relative;
	top:0; }
.results-tabs .toolbar a.help,ul.selctall a.help,#otherRepHelp, #progHelp { color:#0071bc; }
.results .toolbar .usa-nav-primary button {
	font-size:1em;
	color:#212121;
	font-weight:bold; }
.results .toolbar .usa-nav-primary button[aria-expanded=false], 
.results .toolbar .usa-nav-primary button[aria-expanded=true] {
    background-image: url(../img/angle-arrow-down.png);
    background-image: url(../img/angle-arrow-down.svg);
    /*background-position: right 1.5rem top 40%;*/ }
.results .toolbar .usa-nav-primary button[aria-expanded=true] {
	background-color: transparent;
}
.results .toolbar .usa-nav-link:hover span, 
.results .toolbar .usa-nav-primary button[aria-expanded=true] span {
	border:none;
	color:#212121; }
.results .toolbar .usa-nav-submenu {
	background-color: #fff;
	box-shadow: 2px 2px 2px 1px rgba(0, 0, 0, .2); 
	z-index:10;
	text-align:left;}
.results .toolbar .usa-nav-submenu a {
	color:#212121;
	text-decoration: none; }
.results .toolbar .usa-nav-submenu a:hover {
	background-color: #dce4ef;
	font-weight:bold; }

.results-tabs .toolbar button, .results-tabs .toolbar a.help
{
	padding-top: 1rem;
	padding-bottom: 1rem;
}
.results-tabs .toolbar select {
	display:inline;
	font-weight:normal;
	width: auto;
	margin-left:5px;
	height:3.5rem;
	padding: 0.2rem 3.2rem 0.2rem 0.7em; }
.results-tabs .toolbar ul.legend li {
	margin:0;
	padding: 5px 12px;
	background-color:#dcf1ee;
	font-size:0.9em; }
.results-tabs .toolbar ul.legend li:last-child {
	background-color: transparent;
	font-size:1em; }
	.results-tabs .toolbar .right-tools.legend {
		margin-top:5px;
   }   
.results-tabs .toolbar .alignment { 
	width:1em;
	height:1em;
	border:1px solid black;
	display:inline-block;
	vertical-align:middle;
	background-color: #000; }
.results-tabs .toolbar .alignment.score2 { background-color: #0020e9; }
.results-tabs .toolbar .alignment.score3 { background-color: #75ea4c; }
.results-tabs .toolbar .alignment.score4 { background-color: #db3de9; }
.results-tabs .toolbar .alignment.score5 { background-color: #db3324; }
.reports-tabs button.usa-accordion-button {
	background-color: #fff;
	border:2px solid #0071bc;
	color: #0071bc;
	font-weight: bold;
	padding:1rem 2rem;
	top:3px;
position:absolute;
box-shadow:none; }
.reports-tabs button.usa-accordion-button:hover[aria-expanded=false] {
	border-color: #112e51;
color: #112e51; }    
.reports-tabs li:nth-child(1) button { left:6em; } 
.reports-tabs li:nth-child(2) button { left:12.15em; }
.reports-tabs li:nth-child(3) button { left:19.1em; }
.reports-tabs button.usa-accordion-button[aria-expanded=true] {
	background-color: #0071bc;
	color:#fff; }
.results-tabs .reports-tabs .usa-accordion-content {
	border:none;
	/* margin-left:-86px; */
	/* padding: 1em; */
	}

.results-tabs .content { 
	margin:0.5em; 
	padding: 3px 10px 40px;
}
.results-tabs .content h3 {
	display:inline-block;
	margin-top:0; }

/***********new styles*********************/
#hjbt {    	
	font-weight: bold;
}

.calcW {    
	white-space: nowrap;	
	width: 100%;		
}

.calcW a {
    color:#212121;
	text-decoration: none;
	display: inline-block;
	overflow: hidden;
	position: relative;
	max-width:100%;
}

dd.calcW {
    float: left;
    width: 66.66667%;
    min-width: calc(100% - 24rem);
    border-top: 1px solid #d6d7d9;
    padding-top: 0.5em;
}


#hjbt a:focus {
	box-shadow: inset 0 0 3px #3e94cf, 0 0 7px #3e94cf;	
	outline: 0;	
}
.moreOrLess {
    background: linear-gradient(to right, rgba(255, 255, 255, 0) 0%, rgba(255, 255, 255, 1) 29%, rgba(255, 255, 255, 1) 100%) repeat scroll 0 0 rgba(0, 0, 0, 0);
    padding-left: 20px;
    padding-right: 20px;
	font-weight: normal;
	height: 20px;
	margin-top: 2px;
	display:none;
}
  
  .moreOrLess {  
	position: absolute;
	right: 0;
  }
  
div.caption-exists {
	margin: 0;
}

#dscTable td,#dscTable th,.dscTable td,.dscTable th
{
	font:78%/1.5 arial,tahoma,verdana,sans-serif;
}

#descTblCtrl li:last-child { margin:0; }

.dflLnk [type=checkbox]+label:before, ul.selctall [type=checkbox]+label:before
{
	height: 1.5rem;
	width: 1.5rem;
}

#dsConfig [type=checkbox]+label:before
{
	height: 1.4rem;
	width: 1.4rem;
}

#dsConfig
{
	padding-left: 0.5em;
}
#dsConfig > li { padding:5px ; } 

#dscTable.ui-ncbigrid tbody th, #dscTable.ui-ncbigrid thead th,.dscTable.ui-ncbigrid tbody th, .dscTable.ui-ncbigrid thead th {
	background-color: #e1f3f8;
	background-image: none; 
}
.results .dflLnk a
{
	font: 100%/1.5 arial,tahoma,verdana,sans-serif;
}

/*Graphic overview*/
div.content #grBlastHits
{
	margin-left: 25%;
	text-align:center;
	background-color: white;
	padding:	1em;
}

div.content .sdg
{
	font-size: 0.7em;
}
div.content .leftGr
{
	margin-left: 0;
}

div.content  .grQuery.leftGr.masterLen > span
{
	margin-top: -2px;
}
div.content  .grQuery
{
	margin-top:0.5em;
}

/****Taxonomy styles****/
#taxLinageRep div.lim, #taxTaxonomyRep div.lim
{
	font-size: 125%;
}

.orgTaxHd
{
	display: inline-flex;
}

#btnDwnld[disabled], #btnDwnld[disabled] span
{
    color:#9b9a9a;
}

/*format organism styles*/
.results  .filter-wrap .exclude-check label 
{
	position:initial;
	margin-top:-4em;
	float:right;
}

.results  .filter-wrap .orgExcl label {	
	position:initial;
	margin-top:-4.5em;
	float:right;
	margin-left:7em;
	font-weight: normal; 
}
.results  .filter-wrap .orgExcl
{
	display:block;
}

#orgs
{
	margin-top:-0.2em;
}
#orgs input.multiOrg
{
	margin-top:1.8em;
}
/*#9b9a9a*/

/*******from main.css**********/

.adNew {
    background-color: #5b616b;
    border-radius: 2px;
    color: #fff;
    font-size: 1.5rem;
    margin-right: .5rem;
    padding: .1rem .7rem;
    text-transform: uppercase;
}
.usa-accordion-content .relInf .adNew {
	font-size: 64%;
	padding: .1rem .2rem;
    margin-right: 2px;
	margin-left: -3em;
	font-style: normal;
	font-weight: normal;
}  

/***********from blastReq.css**************/
li.blastp *.blastn,
li.psiBlast *.blastn,
li.phiBlast *.blastn,
li.blastx *.blastn,
li.tblastn *.blastn,
li.tblastx *.blastn
{
display: none;
}

/***************overwrite results-css styles**********/
  .results-tabs .toolbar select,.seqlinks select {
	  height:2.5rem;
  }

#ulAlign {
    padding: 0;
    margin-bottom: 0;    
}


  #ulAlign li
  {
	  margin-left: 0.5em;
	  vertical-align: top;
  }

.results ul.citation.hidden {
	display:none;
}
.results ul.citation.hidden.shown {
	display:inline-block;
}
/*******************Statistical summary styles**************/
 
.content table.dbInfo
{
	white-space: nowrap;
	font-size: 80%;
	margin:0;
	width:100%;
}
.content table.dbInfo caption{
	margin-bottom: -1.7em;
}	

.content #searchStat,.content #dbDetails
{
	width:32em;
	padding-left:15%;
	padding:1em;
}
.content table.dbInfo a
{
	font-size: 80%;
}
#dbPlusSpecies  #addDbSet {    
	font-size: 75%;
	width:auto;
}
/****************from blastRes.css************/
nav a.resLink {
    margin-left: 0;
    display: inline;
}
nav a.resLink, nav a.resLink:visited {
	color:#0071bc;  
	font-size:16px;
	font-weight:normal;
  }
main.content #queryList
{
	float:none;
	display:inline-block;
    padding-right:2.3em;
    font-size: 80%;
    height: 2.5em;
}
.usa-accordion-content pre {
    font-size: 89%;
	overflow-y: hidden;
}

.results .toolbar .usa-nav-submenu a.rdf {
    color: #0071bc;
    float: right;
}
/***************from dynFormatRes.css*************/
.usa-accordion-content	div.cnf {
	background-color: #e1f3f8;
	background-image: none;
	height:30px;
	border-color: #97b0c8;
}

.usa-accordion-content  .dlfRow {
    display: inline;
	font-weight: bold; 
}


.usa-accordion-content a.dnld span, .usa-accordion-content a.dialog {
	background-image:none;
}

.usa-accordion-content a.dnld span::before, .usa-accordion-content a.dialog::after 
{
    display: inline-block;
    font-style: normal;
    font-variant: normal;
    text-rendering: auto;
    -webkit-font-smoothing: antialiased;
    font-family: "Font Awesome 5 Free"; font-weight: 900; content: "\f019";
    margin:0 5px 0 -10px;
    font-size:0.9em;
    color:#4c2c92;
}

.usa-accordion-content a.dialog::after {
    content: "\f107";
    margin: 0 5px;
} 

.usa-accordion-content dlfRow {
    display: inline;
    font-weight: bold; }

/*************results.css**************/
.content .popDl
{
	height: auto !important;
    padding-top: 10px;
    font-weight: normal;
    background-color: #fff;
}
.usa-accordion-content .leftGr.grpos div.popDl div {
    float: inherit;
	margin-right: 25px; 
}
#newAd { 
	background-color: #fff1d2;
	padding:0.25em 0.5em;
	margin-bottom: 0;
}
.usa-accordion-content table.alnParams { 
    font-size: 80%;    
}

.results .blRes
{
	margin: 0.5em 0;                  
	width:100%;
}

.usads table.dbInfo caption {
background-color: #9BDAEF;
text-align: left; 
white-space: normal;
}

/*****************************************/

.results button.cnc.cfg:hover { 
	border-color: #112e51; 
	color: #112e51; 
}
.results button.cnc	{
    box-shadow: inset 0 0 0 2px #205493;
	color: #205493;
	background-color: #fff; 
	margin: 0.5em 0.5em 0.5em 0;
}


.results .citation.usa-accordion-bordered div.alnTtl
{
    position: static;
    left: 0;
    width: auto;    
    font-size: 85%;    
	top: 2em;
	padding: 5px;
}
div.alnTtl .dlfRow {    
    white-space: nowrap;
}
ul.alnTtlLk
{
	position: relative;
}

.results-tabs .usa-accordion-button.drop-icon[aria-expanded=true] 
{
    box-shadow:initial;
}

.results-tabs .usa-accordion-button.drop-icon[aria-expanded=true]:hover{
    background-color:initial;
    color:initial;
}
/***********************************************Messages css************/
#msg {
	clear:both;	
}
#msg.usa-alert,#msgFrm.usa-alert,#noResMsg.usa-alert { 
	/*
    max-width: 1195px;
	min-width: 800px;
	*/
	margin: 0 auto;		
	background-size: 3.5rem;
	background-position: 1rem;	
	margin-top: 0.5em;
}

#msg.usa-alert.info,#msgFrm.usa-alert.info
{
	background-image: url(images/infoUS.svg);
	background-color: #e1f3f8;
}

#msg.usa-alert.info::before,#msgFrm.usa-alert.info::before {
	background-color: #02bfe7;
}
  
#msg.usa-alert.info .usa-alert-body,#msgFrm.usa-alert.info .usa-alert-body {
	padding-left: 5rem;
}


#msg.usa-alert.success,#msgFrm.usa-alert.success {
	background-color: #e7f4e4;	
	background-image: url("images/successUS.svg");
  }
  
  #msg.usa-alert.success::before,#msgFrm.usa-alert.success::before {
	background-color: #2e8540;
  }
  
  #msg.usa-alert.success .usa-alert-body,#msgFrm.usa-alert.success .usa-alert-body {
	padding-left: 5rem;
  }
  
  #msg.usa-alert.warning,#msgFrm.usa-alert.warning, #noResMsg.usa-alert.warning {
	background-color: #fff1d2;	
	background-image: url("images/warningUS.svg");
  }
  
  #msg.usa-alert.warning::before,#msgFrm.usa-alert.warning::before,#noResMsg.usa-alert.warning::before {
	background-color: #fdb81e;
  }
  
  #msg.usa-alert.warning .usa-alert-body,#msgFrm.usa-alert.warning .usa-alert-body,#noResMsg.usa-alert.warning .usa-alert-body {
	padding-left: 5rem;
  }
  
  #msg.usa-alert.error,#msgFrm.usa-alert.error {
	background-color: #f9dede;	
	background-image: url("images/errorUS.svg");
  }
  
  #msg.usa-alert.error::before,#msgFrm.usa-alert.error::before {
	background-color: #e31c3d;
  }
  
  #msg.usa-alert.error .usa-alert-body,#msgFrm.usa-alert.error .usa-alert-body {
	padding-left: 5rem;
  }
  
  
  #msg.usa-alert ul.citation
  {
	  display: inline;
  }

  #msg.usa-alert ul.citation.hidden {
    display: none;
}
  #msg.usa-alert li
  {
	  display:inline-block;
  }
  
 #tabAlign .seqlinks select{
	display: inline-block;
  	width: auto;
  	height: 2.4rem;
  	padding-left: 10px;
  	padding-right: 30px;
}
.usa-accordion-content a.ui-ncbitoggler span.ui-icon, .usa-accordion-content a.ui-ncbitoggler-open span.ui-icon {
	display: none;
}
#hsum {
    padding-top: 0;
    padding-bottom: 1rem;
}

.results #hsum h2 { 
	margin-bottom:0; 
	font-size: 2rem;
}
/*
.results #hsum dl dt:last-of-type, .results #hsum dl dd:last-of-type 
{ 
	margin-top:2em; 
}
*/
.results #hsum dl
{
	border-bottom: none;
	margin: 0;
	padding-bottom: 0.3em;
}

.results #hsum dl dd:last-of-type a
{
	margin-right: 0.5em;
}
.results #hsum h1 dl
{
	margin-bottom: 0;
}
.print-log-res
{
	margin: 0;
}

#cddInfo { 
    margin: 1em auto;
    width: 72%;
    margin-top: 0;
}
.usa-accordion-content .alnSeqLinks a.navBack span {
	background-image: url(images/table_Normal_left.png);
	padding-left: 17px;
}
#ulDnldAl { 
	position: relative;
	background-color: transparent;
	border: none;
	font-weight: normal;
	text-decoration: underline;
	color: #0071bc;
	padding-top:0; 
	padding-bottom:0;
	padding: 0;
}
#ulDnldAl span, .results .toolbar .usa-nav-link:hover span, 
.results .toolbar .usa-nav-primary button[aria-expanded=true] span {
	border:none;
	color:#212121; }
#allDownload,ul.allDownload, .results .toolbar .usa-nav-submenu {
	background-color: #fff;
	box-shadow: 2px 2px 2px 1px rgba(0, 0, 0, .2); 
	z-index:10;
	text-align:left;}
#allDownload,ul.allDownload { 
	background-color: #e1f3f8; 
	margin-top: 5px;}             
#allDownload a, ul.allDownload a, .results .toolbar .usa-nav-submenu a {
	color:#212121;
	text-decoration: none; 
	width: 100%; 
	display: inline-block;
	padding: 7px 15px;
}
#allDownload a:hover, ul.allDownload a:hover, .results .toolbar .usa-nav-submenu a:hover {
	background-color: #dce4ef;
	font-weight:bold; }
#allDownload li, #ddDwnl ul.allDownload li{
	display: list-item;
	line-height: 1.8em;
}
.drop-icon, a.external-icon, a.add-icon { white-space: nowrap}
a.add-icon {color: #00538A;}

main.blastp *.blastn, main.blastx *.blastn, main.tblastn *.blastn, main.tblastx *.blastn {
    display: none;
}

main.blastn *.blastp, main.blastx *.blastp, main.tblastn *.blastp, main.tblastx *.blastp {
    display: none;
}
#tabAlign .toolbar{
	justify-content:normal;
}
table.dbInfo td {
    
    white-space: normal;
}

.toolbar h3
{
	margin-top: 0;
	display: inline-block;
	margin-left:10px
}

ul.selctall {
    display: inline;
    margin-left: -0.3em;
}
ul.selctall label 
{
	margin-top: 0;
}
ul.selctall li
{
	line-height: 0.6em;
}
#grapArea ul.selctall {
	float:left;
}

.results-tabs .toolbar .reports ul.selctall span
{
	font-weight: normal;
	margin-right: 0;
}
#taxSelseqs {
    position: absolute;
    top: 3.5em;
}
#dscTable th.sel,.dscTable th.sel{
	font-weight: 900;
}
table.ui-ncbigrid th a {	
	color: #00538A;
    /*color: #0071bc;*/
}
.ml{
	margin-left:1em;	
}
.mr{
	margin-right:1em;	
}

option:first-child {
    font-weight: normal;
}

.beta {    
	font-weight: bold;    
	border-radius: .3rem;    
	color:#182e4f;    
	padding:0 0.5em;    
	background: #5AC3B6; 
	background: -webkit-linear-gradient(left, #5AC3B6, #4EB0E5); 
	background: -moz-linear-gradient(left, #5AC3B6, #4EB0E5); 
	background: linear-gradient(to right, #5AC3B6, #4EB0E5); 
	border: 2px solid #182e4f; 
}
li.beta a { 
	color:#182e4f; 
	font-size:0.9em; 
	font-weight:bold;
}
li.beta a i { 
	margin-left: 2px;
}

#classicView i {
	margin-right: 2px;
}

.results-tabs.usa-accordion > li.hidden
{
	display:none;
}

.results-tabs.usa-accordion > li.hidden.shown
{
	display:inline-block;
}

.ncbi-feedback-button {
    background: #2e8540 url(images/comment-icon.svg) no-repeat 2rem 1.4rem/2rem;
    color: #fff;
    position: fixed;
    z-index: 1;
    bottom: 0;
    right: 0;
    margin: 0;
    box-shadow: 0 0 1rem rgba(0, 0, 0, 0.3);
    transition: background-color .15s, box-shadow .3s;
    font-size: 2rem;
    height: 4.4rem;
    line-height: 2.4rem;
    border-radius: 0;       
    border: 0;
    cursor: pointer;
    display: inline-block;
    font-family: "Source Sans Pro","Helvetica Neue","Helvetica","Roboto","Arial",sans-serif;
    font-weight: 700;
    padding: 1rem 2rem 1rem 2.3em;
    text-align: left;
    text-decoration: none;
}
header .usa-grid,footer .usa-grid
{
	max-width:1262px;
}

#tabDescr,#tabAlign,#tabGraphic,#tabTaxon, #tabDotMatrix{
    position: relative;
}

#taxTaxonomyRep,#orgByTaxid,#taxLinageRep{
    position: relative;
}

#mainCont,#noResInfo {
    float: none;
	clear: both;
	padding-bottom: 0;
	top:-0.5em;
}

#noResInfo {
    padding-top: 1em;
    margin-bottom: 2.5em;
}
.results-tabs .toolbar {
	display:block;
}
/*
.results-tabs .usa-accordion-content {
    top: 4px;
}
*/
@media screen and (min-width: 600px) {
	#tabDescr {
		top: 4px;
	}
	#tabGraphic{
		top: -1px;
	}
	#tabAlign{
		top: -6px;
	}
	
	#tabTaxon{
		top: -11px;
	}
	#tabDotMatrix{
		top: -17px;
	}
}

@media screen and (max-width: 600px) {
	#tabDescr {
		top: 34px;
	}
	#tabGraphic{
		top: 29px;
	}
	#tabAlign{
		top: 24px;
	}
	
	#tabTaxon{
		top: 19px;
	}

	#tabDotMatrix{
		top: 14px;
	}
}


.reports-tabs .usa-accordion-content.taxRep
{
	top: 31px;
}

.it
{
	font-style: italic;	
}
div#descrViewInfo span.shown {
    display: inline;
}

#lnkClearFilter {
    margin-top: 1em;
    display: inline-block;
}

#hsum dl dd { 
	width: 77%;
	padding-top: 0.1em;
	padding-bottom: 0;
}
#hsum dl dt:nth-child(1), #hsum  dl dd:nth-child(2)
{
	border-top: none;
}

#navHdr ul.rf
{
	padding:1rem;
}
.ncbi-topnav ul.ncbi-topnav-list 
{
	margin-top: 1.5rem;
}
#navcontent ul li:last-child, .bottom-nav ul li:last-child { margin-right:0; }
#beta
{
	padding:0.2em;
}
label span.accsb {
    display: inline;
    position: absolute;
    left: -9999px;
}

body .rf a.toolsCtr[disabled] {
    color: #C2C2C2;
}

/***PSI_BLAST styles******/

#btnDescrOver, #btnDescrBelow {
    font-size: 100%;
    font-weight: bold;
    width: 99.9%;
    padding-left: 10px;
    background-position: right 3rem center;
    background-color: #0071bc;
    padding-top: 5px;
    padding-bottom: 5px;
    box-shadow: 2px 2px 2px 2px #ccc; 
    margin-bottom: 0.5em;
    margin-top: 0.2em;
    color: white;
    display: inline-block;
    position: relative;
    top: 0;
}

div.psiDescr button[aria-expanded=false].btn-plus:after, button[aria-expanded=false].tgl.btn-plus:after {
	content: "\f067";
	float:right;
}

div.psiDescr button.btn-minus:after, button.tgl.btn-minus:after {
	content: "\f068";
	float:right;
}

div.psiDescr button.btn-plus:before,div.psiDescr button.btn-minus:before, button.tgl.btn-plus:before, button.tgl.btn-minus:before{
	content: "";	
}

button.tgl {
    width: 100%;    
    padding-top: 0.2em;
    padding-bottom: 0.2em;
}

div.psiDescr .usa-accordion-content {
    position: relative;
	border: none;   
	top:0;
}

.runNextPsiIter label
{
	margin-top: 1.5rem;
	margin-right: 0.5em;
	max-width: 28em;
}

.runNextPsiIter .hsg
{
	width: 5em;
}
#runNextPsiIterPSI {
    border: none;
    background-color: unset;
    padding-top: 0.3em;
}

#runNextPsiIterPSI button {
    margin-left: 1em;
}
.psiRun {
    margin-left: 5px;    
}
.psiRun, .psiRun label
{
	margin-top:0.5em;
}
.psiIthresh
{
	width: 33%;	
	margin-top: -0.3em;
}
#psiIthresh
{
	width: 50%;
}

@media screen and (min-width:1201px) {
.results .filter-wrap .expect.range input[type="text"] {
    width: 40%;
}
}

@media screen and (min-width:1201px) {
.percident.range.usa-width-one-third {
    width: 33%;
}
}
@media screen and (min-width:1201px) {
.results .filter-wrap .percident.range input[type="text"] {
    width: 33%;
}
}

@media screen and (min-width: 1250px) {
	#mainCont.psi #ulDescr{
		margin-top:-2.3em;
	}
}
@media screen and (min-width: 1250px) {
	#mainCont.psi .results-tabs > li > button.usa-accordion-button {
		top: -1.3em
	}
}
.qcov{
	margin-left: 0.6em;
}
.psiDescr .psinum 
{
	font-weight: bold;
}
#phiPtInd
{
	font-size:80%;
}


tr.psi_new td,.colorNew {	
	background-color: #FFFF99;
}
.colorNew {    
    width: 20px;
    height: 20px;
    display: inline-block;
    border: 1px solid gray;
    vertical-align: bottom; 
    margin-left: 4em;
}
.textNew {
    display: inline-block;
    margin-left: 0.2em;
}
td.seqNew i.psi_new
{
	display:block;
}
#noResMsg.psi {    
    padding-top: 0.1em;
    padding-bottom: 0.1em;
    margin-top: 0em;
    margin-bottom: 0.5em;    
    border: 1px solid gainsboro;
}
.psiInfPssm i, .psiInfNew i{	
	display: inline-block;
	margin-left:2px;
	margin-right: 2px;
}
.psiInfPssm i.fa-check-circle:before {    
    color: #2e8540;    
    margin-top: 4px;
    display: inline-block;
}
.psiInfNew i.fa-check-circle:before {    
    background-color: yellow;    
    margin-top: 4px;
    display: inline-block;
}
.dscTable .fa-check-circle:before {    
    color: #2e8540;
    font-size: 120%;
}
.dscTable td.seqNew .fa-check-circle:before {    
    background-color:yellow;    
}
#hdLink {
 margin-top: 0;
 float:none;
 margin-left:1em;
}

/***PSI_BLAST styles******/

/***bl2seq styles ***/
#htmb {
    margin-top: 0;
    margin-left: 0; 
}

body.blast2seq #hsum dl dt:nth-child(21), body.blast2seq #hsum  dl dd:nth-child(22) {
    display: none;
}
#hitMarixHelp
{
	margin-top:4px;
	margin-left:0.5em;
	display:inline-block;
}

body.GlobalAln button#btnTaxn, body.blast2seq button#btnTaxn {
    display: none;
}

body.GlobalAln .results-tabs .dotmatrix.usa-accordion-button[aria-expanded=false],	
body.GlobalAln .results-tabs .dotmatrix.usa-accordion-button[aria-expanded=true],
body.blast2seq .results-tabs .dotmatrix.usa-accordion-button[aria-expanded=false],	
body.blast2seq .results-tabs .dotmatrix.usa-accordion-button[aria-expanded=true] {	
	left: 27.2em; }		

body.GlobalAln .or,body.GlobalAln .secFlitRes,body.blast2seq #filOrg
{
	display: none;
}
body.blast2seq #filterResults
{
	padding-top:1em;
}
#btnSubjDetails
{
	padding-left: 0;
}

/********styles for creating top scrollbar for query anchored alignment for line length > 90********/
#topScrollBar, .topScroll {	
	overflow-x: scroll; 
	overflow-y:hidden;
	height: 20px; 
	clear: both;
	display: none;
}

#topScrollBar div, .topScroll div {
	height: 20px; 
}
/****************************** end of scrollbar styles ********/
#queryAnchView .alnSeqLinks a.navBack span {
    background-image: url(images/table_Normal.png);
}
#queryAnchView .oneSeqRow {
	clear: both;
}
#queryAnchView .alnRn {
    float: left;
    margin: 0.2em 0;
    font-size: 86%;
}
.advHide
{
    display:block;
}

.psiFres {    
    position: absolute;    
    bottom: 0;
    right: 0;
}
div#dbHelpInfo {
	font-size: 90%;
}
div#dbHelpInfo label {
    display: inline;
    font-weight: bold;
    padding-right: 0.5em;
}

#resetFormOpts {    
    font-size: 90%;
    padding: 0.3em; 
}


#scrollBody,.scrollBody
{
	position: relative;
	overflow-x: auto;
	overflow-y:hidden;
	width: 100%;
}

#formBlastDescr
{
	position: relative;
}

.fa-chevron-right, .fa-chevron-left, .fa-angle-double-right, .fa-angle-double-left
{
	
	position: absolute;
    top: 155px;
    font-size: 2.2em;
	cursor: pointer;
	color: #2d5187;
}

.fa-angle-double-right, .fa-angle-double-left
{
    font-size: 1.8em;
}


.fa-chevron-right, .fa-angle-double-right
{
	right: -42px;	    
}

.fa-chevron-left,.fa-angle-double-left {	
    
	left: -42px;	
}

#scrollLL, #scrollRR, .scrollL,.scrollR {
	top:15%;
	/*top:50%;*/
}

td.nowrap {
	white-space: nowrap;
	overflow: hidden;
}

body
{
	padding:0 1em;	
}

.ellipsis {
    position: relative;
}

.ellipsis:before {
    content: '&nbsp;';
    visibility: hidden;
}
.ellipsis span, tr.dflLnk td.ellipsis span {
    position: absolute;
    left: 0;
    right: 0;
    white-space: nowrap;
    overflow: hidden;
	text-overflow: ellipsis;
	text-align: left;
	display: inline;
	font-size: 100%;
}


table.ui-ncbigrid td.l
{
	text-align:left;
}

.fa-sort-down{
    /*position: relative;    
    font-size: 2.2em;*/		
	color: #93969d;
	transition: color 125ms ease-in;
	margin-top: -0.5em;
	font-size: 1.4em;
	/*position: absolute;
	bottom: 0; */
}

th.sel .fa-sort-down{
	color: #3b77d1;
}

div.adNewR {
    background-color: #a80000;
    color: white;
    font-size: 60%;
    font-style: italic;
	font-weight: bold;
	display: inline-block; 
    margin-left: -1.6em;    
    padding: 2px 2px;    
    vertical-align: middle;
}
#descTblCtrl li div.adNewR {
    margin-left: 0.5em;
    margin-right: -7px;
    padding-top: 0;
    padding-bottom: 0;
	margin-top: 4px;
	float: left;
}

table.ui-ncbigrid td.c8 {
    padding-left: 0;
}

th.fixed {
	width:4em;
}

.textred
{
	color: red	;
}
