# Supplementary material for: Evolution and origin of sliding clamp in bacteria, archaea and eukarya
Source: PLoS One. 2021 Aug 11;16(8):e0241093. doi: 10.1371/journal.pone.0241093 (PMC8357120; doi:10.1371/journal.pone.0241093)
Supplement: S1 Data — (ZIP) [file pone.0241093.s008.zip › New folder/NCBI Blast_sp_O73947_PCNA_PYRFU DNA polymerase sliding....html2_files/nwds.css]

/* ========== nwds.css ========== */
html {
  box-sizing: border-box; }

*, *::after, *::before {
  box-sizing: inherit; }

/* ========== Typography ========== */
html,
h1,
h2,
h3,
h4,
h5,
h6,
.usa-button,
.usa-button-primary,
.usa-button:visited,
.usa-button-primary:visited,
button,
[type=button],
[type=submit],
[type=reset],
[type=image],
.usa-sidenav-list a,
.usa-font-lead,
.usa-accordion-button,
.usa-accordion > li,
.usa-accordion-bordered > li,
.usa-alert-text,
.usa-sans p,
.usa-sans a,
.usa-sans li,
.usa-sans span,
.usa-form-hint,
.usa-serif p,
.usa-serif a,
.usa-serif li,
.usa-serif span {
  font-family: "Roboto", "Helvetica Neue", Arial, Tahoma; }

h1 {
  font-size: 40px; }

p {
  margin-top: 0;
  margin-bottom: 1rem; }

ul, ol {
  padding-left: 1.25em;
  margin-left: 0; }

blockquote {
  margin-left: 0;
  border-left: 5px solid #8ba6ca;
  padding: 1rem 2rem; }

/* responsive definition list */
dl {
  margin: 0.5em 0;
  width: 100%;
  border-bottom: 1px solid #d6d7d9; }
  dl dt {
    padding-top: 0.5em;
    font-weight: bold;
    color: #5b616b;
    border-top: 1px solid #d6d7d9; }
    @media screen and (min-width: 600px) {
      dl dt {
        float: left;
        width: 33.333333%;
        max-width: 24rem;
        padding: 0.5em 1em 0.5em 0;
        clear: left; } }
  dl dd {
    margin: 0;
    padding-bottom: 0.5em; }
    @media screen and (min-width: 600px) {
      dl dd {
        float: left;
        width: 66.66667%;
        min-width: calc(100% - 24rem);
        border-top: 1px solid #d6d7d9;
        padding-top: 0.5em; } }
  dl:after {
    clear: both;
    display: table;
    content: ""; }

dd p:first-of-type {
  margin-top: 0; }

dd p:last-of-type {
  margin-bottom: 0; }

dd ul {
  margin: 0; }

dd ol {
  margin: 0; }

/* common text variants */
.ncbi-text-large {
  font-size: 2rem; }

.ncbi-text-small {
  font-size: 1.3rem; }

.ncbi-text-light {
  color: #5b616b; }
  .ncbi-text-light a {
    color: #5b616b; }
  .ncbi-text-light a:hover {
    color: #0071bc; }

.ncbi-text-small-light {
  font-size: 1.3rem;
  color: #5b616b; }
  .ncbi-text-small-light a {
    color: #5b616b; }
  .ncbi-text-small-light a:hover {
    color: #0071bc; }

.text-white {
  color: #ffffff !important; }

.text-center {
  text-align: center; }

/* break without a <br/> */
.break:after {
  content: "\000A";
  white-space: pre; }

/* Container, rows and columns */
.container {
  width: 100%;
  padding-right: 15px;
  padding-left: 15px;
  margin-right: auto;
  margin-left: auto; }
  @media (min-width: 992px) {
    .container {
      max-width: 980px; } }

.container-fluid {
  width: 100%;
  margin-right: auto;
  margin-left: auto; }

.row {
  display: -webkit-box;
  display: -ms-flexbox;
  display: flex;
  -ms-flex-wrap: wrap;
  flex-wrap: wrap;
  margin-right: -15px;
  margin-left: -15px; }

.col-1,
.col-2,
.col-3,
.col-4,
.col-5,
.col-6,
.col-7,
.col-8,
.col-9,
.col-10,
.col-11,
.col-12,
.col,
.col-auto,
.col-sm-1,
.col-sm-2,
.col-sm-3,
.col-sm-4,
.col-sm-5,
.col-sm-6,
.col-sm-7,
.col-sm-8,
.col-sm-9,
.col-sm-10,
.col-sm-11,
.col-sm-12,
.col-sm,
.col-sm-auto,
.col-md-1,
.col-md-2,
.col-md-3,
.col-md-4,
.col-md-5,
.col-md-6,
.col-md-7,
.col-md-8,
.col-md-9,
.col-md-10,
.col-md-11,
.col-md-12,
.col-md,
.col-md-auto,
.col-lg-1,
.col-lg-2,
.col-lg-3,
.col-lg-4,
.col-lg-5,
.col-lg-6,
.col-lg-7,
.col-lg-8,
.col-lg-9,
.col-lg-10,
.col-lg-11,
.col-lg-12,
.col-lg,
.col-lg-auto,
.col-xl-1,
.col-xl-2,
.col-xl-3,
.col-xl-4,
.col-xl-5,
.col-xl-6,
.col-xl-7,
.col-xl-8,
.col-xl-9,
.col-xl-10,
.col-xl-11,
.col-xl-12,
.col-xl,
.col-xl-auto {
  position: relative;
  width: 100%;
  min-height: 1px;
  padding-right: 15px;
  padding-left: 15px; }

.col-12 {
  -webkit-box-flex: 0;
  -ms-flex: 0 0 100%;
  flex: 0 0 100%;
  max-width: 100%; }

.pt-5,
.py-5 {
  padding-top: 3rem; }

.mt-3,
.my-3 {
  margin-top: 1rem; }

/* Page-specific overrides for styles defined in uswds.css & nwds.css */
@media (min-width: 601px) {
  #main_content .ncbi-sidenav {
    display: block; }
  #main_content .usa-grid .usa-width-one-fourth {
    width: 30%; }
  #main_content .usa-grid .usa-width-three-fourths {
    width: 65%; }
  #main_content .ncbi-sidenav .usa-sidenav-list {
    border-top: none;
    border-bottom: none; } }

@media (min-width: 993px) {
  #main_content .usa-grid .usa-width-one-fourth {
    width: 23%; }
  #main_content .usa-grid .usa-width-three-fourths {
    width: 72%; } }

/* ========== Links ========== */
a {
  color: #376faa;
  text-decoration: none; }

.ncbi-undecorated-link a {
  color: #0071bc;
  text-decoration: none; }

.ncbi-undecorated-link a:visited {
  color: #0071bc; }

.ncbi-undecorated-link a:hover {
  text-decoration: underline; }

/* Small "More" link with right-arrow */
.ncbi-more-link {
  display: inline-block;
  font: 700 1.4rem "Helvetica Neue", "Helvetica", "Roboto", "Arial", sans-serif;
  background: url("../img/icons/arrow-right-primary.svg") no-repeat right center/12px 12px;
  padding: 1.5rem 2rem 1.5rem 0;
  text-decoration: none; }
  .ncbi-more-link:hover {
    text-decoration: underline; }
  .ncbi-more-link:visited {
    color: #0071bc; }

/* ========= Lists ========== */
ul.ncbi-unstyled-list, ul.ncbi-inline-list, ul.ncbi-inline-list-alt {
  list-style-type: none;
  padding-left: 0;
  margin-left: 0; }
  ul.ncbi-unstyled-list li, ul.ncbi-inline-list li, ul.ncbi-inline-list-alt li {
    line-height: 1.2; }

ul.ncbi-inline-list, ul.ncbi-inline-list-alt {
  width: 100%;
  margin-top: 0.5em;
  margin-bottom: 0.5em; }
  ul.ncbi-inline-list li, ul.ncbi-inline-list-alt li {
    display: inline;
    margin-right: 1.25rem; }
    ul.ncbi-inline-list li:last-child, ul.ncbi-inline-list-alt li:last-child {
      margin-right: 0; }

ul.ncbi-inline-list-alt li {
  margin-right: 0; }

ul.ncbi-inline-list-alt li::after {
  content: "\a0\a0\a0|\a0\a0\a0";
  color: #aeb0b5; }

ul.ncbi-inline-list-alt li:last-child::after {
  content: ""; }

.list-inline {
  padding-left: 0;
  list-style: none; }

.list-inline-item {
  display: inline-block; }

/* ========== Colors ========== */
/* accessible text colors for all backgrounds */
.ncbi-bg-primary {
  background-color: #0071bc; }

.ncbi-bg-primary-darker {
  background-color: #205493; }

.ncbi-bg-primary-darkest {
  background-color: #112e51; }

.ncbi-bg-primary-alt {
  background-color: #02bfe7; }

.ncbi-bg-primary-alt-dark {
  background-color: #00a6d2; }

.ncbi-bg-primary-alt-darkest {
  background-color: #046b99; }

.ncbi-bg-primary-alt-light {
  background-color: #9bdaf1; }

.ncbi-bg-primary-alt-lightest {
  background-color: #e1f3f8; }

.ncbi-bg-secondary {
  background-color: #e31c3d; }

.ncbi-bg-secondary-dark {
  background-color: #cd2026; }

.ncbi-bg-secondary-darkest {
  background-color: #981b1e; }

.ncbi-bg-secondary-light {
  background-color: #e59393; }

.ncbi-bg-secondary-lightest {
  background-color: #f9dede; }

.ncbi-bg-white {
  background-color: #ffffff; }

.ncbi-bg-base {
  background-color: #212121; }

.ncbi-bg-black {
  background-color: #000000; }

.ncbi-bg-gray-dark {
  background-color: #323a45; }

.ncbi-bg-gray {
  background-color: #5b616b; }

.ncbi-bg-gray-medium {
  background-color: #757575; }

.ncbi-bg-gray-light {
  background-color: #aeb0b5; }

.ncbi-bg-gray-lighter {
  background-color: #d6d7d9; }

.ncbi-bg-gray-lightest {
  background-color: #f1f1f1; }

.ncbi-bg-gray-warm-dark {
  background-color: #494440; }

.ncbi-bg-gray-warm-light {
  background-color: #e4e2e0; }

.ncbi-bg-gray-cool-light {
  background-color: #dce4ef; }

.ncbi-bg-gold {
  background-color: #fdb81e; }

.ncbi-bg-gold-light {
  background-color: #f9c642; }

.ncbi-bg-gold-lighter {
  background-color: #fad980; }

.ncbi-bg-gold-lightest {
  background-color: #fff1d2; }

.ncbi-bg-green-dark {
  background-color: #277236; }

.ncbi-bg-green {
  background-color: #2e8540; }

.ncbi-bg-green-light {
  background-color: #4aa564; }

.ncbi-bg-green-lighter {
  background-color: #94bfa2; }

.ncbi-bg-green-lightest {
  background-color: #e7f4e4; }

.ncbi-bg-cool-blue {
  background-color: #205493; }

.ncbi-bg-cool-blue-light {
  background-color: #4773aa; }

.ncbi-bg-cool-blue-lighter {
  background-color: #8ba6ca; }

.ncbi-bg-cool-blue-lightest {
  background-color: #dce4ef; }

.ncbi-bg-focus {
  background-color: #aeb0b5; }

.ncbi-bg-visited {
  background-color: #4c2c92; }

.ncbi-bg-nih-blue {
  background-color: #20558a; }

/* Light backgrounds with dark text */
.ncbi-bg-gray-light,
.ncbi-bg-gray-lighter,
.ncbi-bg-gray-lightest,
.ncbi-bg-gray-warm-light,
.ncbi-bg-gray-cool-light,
.ncbi-bg-cool-blue-lighter,
.ncbi-bg-cool-blue-lightest,
.ncbi-bg-primary-alt-dark,
.ncbi-bg-primary-alt,
.ncbi-bg-primary-alt-light,
.ncbi-bg-primary-alt-lightest,
.ncbi-bg-green-light,
.ncbi-bg-green-lighter,
.ncbi-bg-green-lightest,
.ncbi-bg-gold,
.ncbi-bg-gold-light,
.ncbi-bg-gold-lighter,
.ncbi-bg-gold-lightest,
.ncbi-bg-secondary-light,
.ncbi-bg-secondary-lightest {
  color: #212121; }
  .ncbi-bg-gray-light a,
  .ncbi-bg-gray-lighter a,
  .ncbi-bg-gray-lightest a,
  .ncbi-bg-gray-warm-light a,
  .ncbi-bg-gray-cool-light a,
  .ncbi-bg-cool-blue-lighter a,
  .ncbi-bg-cool-blue-lightest a,
  .ncbi-bg-primary-alt-dark a,
  .ncbi-bg-primary-alt a,
  .ncbi-bg-primary-alt-light a,
  .ncbi-bg-primary-alt-lightest a,
  .ncbi-bg-green-light a,
  .ncbi-bg-green-lighter a,
  .ncbi-bg-green-lightest a,
  .ncbi-bg-gold a,
  .ncbi-bg-gold-light a,
  .ncbi-bg-gold-lighter a,
  .ncbi-bg-gold-lightest a,
  .ncbi-bg-secondary-light a,
  .ncbi-bg-secondary-lightest a {
    color: #0071bc; }
  .ncbi-bg-gray-light a:hover,
  .ncbi-bg-gray-lighter a:hover,
  .ncbi-bg-gray-lightest a:hover,
  .ncbi-bg-gray-warm-light a:hover,
  .ncbi-bg-gray-cool-light a:hover,
  .ncbi-bg-cool-blue-lighter a:hover,
  .ncbi-bg-cool-blue-lightest a:hover,
  .ncbi-bg-primary-alt-dark a:hover,
  .ncbi-bg-primary-alt a:hover,
  .ncbi-bg-primary-alt-light a:hover,
  .ncbi-bg-primary-alt-lightest a:hover,
  .ncbi-bg-green-light a:hover,
  .ncbi-bg-green-lighter a:hover,
  .ncbi-bg-green-lightest a:hover,
  .ncbi-bg-gold a:hover,
  .ncbi-bg-gold-light a:hover,
  .ncbi-bg-gold-lighter a:hover,
  .ncbi-bg-gold-lightest a:hover,
  .ncbi-bg-secondary-light a:hover,
  .ncbi-bg-secondary-lightest a:hover {
    color: #000000; }

/* Dark backgrounds with light text */
.ncbi-bg-base,
.ncbi-bg-gray-warm-dark,
.ncbi-bg-gray-dark,
.ncbi-bg-gray,
.ncbi-bg-primary-darkest,
.ncbi-bg-primary-darker,
.ncbi-bg-primary,
.ncbi-bg-cool-blue,
.ncbi-bg-cool-blue-light,
.ncbi-bg-primary-alt-darkest,
.ncbi-bg-green,
.ncbi-bg-secondary-darkest,
.ncbi-bg-secondary-dark,
.ncbi-bg-secondary,
.ncbi-bg-visited,
.ncbi-bg-nih-blue,
.ncbi-bg-ncbi-blue {
  color: #ffffff; }
  .ncbi-bg-base a,
  .ncbi-bg-gray-warm-dark a,
  .ncbi-bg-gray-dark a,
  .ncbi-bg-gray a,
  .ncbi-bg-primary-darkest a,
  .ncbi-bg-primary-darker a,
  .ncbi-bg-primary a,
  .ncbi-bg-cool-blue a,
  .ncbi-bg-cool-blue-light a,
  .ncbi-bg-primary-alt-darkest a,
  .ncbi-bg-green a,
  .ncbi-bg-secondary-darkest a,
  .ncbi-bg-secondary-dark a,
  .ncbi-bg-secondary a,
  .ncbi-bg-visited a,
  .ncbi-bg-nih-blue a,
  .ncbi-bg-ncbi-blue a {
    color: #dce4ef; }
  .ncbi-bg-base a:hover,
  .ncbi-bg-gray-warm-dark a:hover,
  .ncbi-bg-gray-dark a:hover,
  .ncbi-bg-gray a:hover,
  .ncbi-bg-primary-darkest a:hover,
  .ncbi-bg-primary-darker a:hover,
  .ncbi-bg-primary a:hover,
  .ncbi-bg-cool-blue a:hover,
  .ncbi-bg-cool-blue-light a:hover,
  .ncbi-bg-primary-alt-darkest a:hover,
  .ncbi-bg-green a:hover,
  .ncbi-bg-secondary-darkest a:hover,
  .ncbi-bg-secondary-dark a:hover,
  .ncbi-bg-secondary a:hover,
  .ncbi-bg-visited a:hover,
  .ncbi-bg-nih-blue a:hover,
  .ncbi-bg-ncbi-blue a:hover {
    color: #ffffff; }

/* ========== Popups ========== */
.ncbi-popup-anchor {
  position: relative;
  width: 100%;
  height: 0; }

.ncbi-popup {
  display: none;
  position: absolute;
  top: 0;
  right: 0;
  text-align: left;
  color: #212121;
  background-color: white;
  border: 1px solid #212121;
  box-shadow: 0px 4px 10px -4px #212121;
  z-index: 10000; }

.ncbi-popup-head {
  position: relative;
  border: 1px solid transparent;
  border-bottom: 1px solid #d6d7d9;
  padding: 0 1.8rem; }
  .ncbi-popup-head h3, .ncbi-popup-head h4, .ncbi-popup-head h5, .ncbi-popup-head h6 {
    margin: 10px 0;
    font-family: "Roboto", "Helvetica Neue", Arial, Tahoma;
    font-size: 1.7rem;
    font-weight: normal;
    text-transform: uppercase; }

.ncbi-popup-body {
  padding: 1.5rem 1.8rem; }

.ncbi-close-button {
  position: absolute;
  top: 0;
  right: 0;
  width: 3.6rem;
  height: 3.6rem;
  margin: 3px;
  padding: 10px;
  color: #5b616b;
  background-color: #f1f1f1; }
  .ncbi-close-button:hover {
    color: #0071bc;
    background-color: #ffffff; }

.usa-hero {
  padding-top: 3rem;
  padding-bottom: 3rem;
  background-image: url("../img/hero.png");
  background-position: center;
  background-size: cover; }
  .usa-hero .usa-button {
    color: #ffffff; }

.usa-section-dark .usa-hero-link {
  color: #02bfe7; }

.usa-hero-callout {
  background-color: #112e51;
  padding: 3rem; }
  @media screen and (min-width: 481px) {
    .usa-hero-callout {
      max-width: 30rem; } }
  .usa-hero-callout > *:first-child {
    margin-top: 0;
    margin-bottom: 3rem; }
  .usa-hero-callout .usa-button {
    font-size: 1.4rem;
    margin-top: 7rem;
    width: 100%; }

.usa-hero-callout-alt {
  color: #ffffff;
  display: block; }

/* ========== Local Navigation ========== */
.ncbi-topnav {
  height: auto;
  width: 100%;
  font-size: 1.5rem;
  margin: 0;
  background-color: #f1f1f1;
  border-bottom: 1px solid #aeb0b5;
  clear: both; }
  .ncbi-topnav a {
    text-decoration: none;
    color: #5b616b; }
  .ncbi-topnav a:hover {
    text-decoration: underline;
    color: #0071bc; }
  .ncbi-topnav a:visited {
    color: #5b616b; }
  .ncbi-topnav a.usa-current {
    color: #0071bc; }
  .ncbi-topnav a.usa-current:hover {
    text-decoration: none;
    cursor: default; }
  .ncbi-topnav button.navicon {
    float: right;
    width: auto;
    color: #212121;
    background-color: #f1f1f1;
    margin: 0.5rem 0; }
    .ncbi-topnav button.navicon .fa {
      margin-right: 0.5rem; }
    @media screen and (min-width: 1201px) {
      .ncbi-topnav button.navicon {
        display: none; } }
  .ncbi-topnav button.navicon:hover {
    color: #0071bc;
    background-color: #ffffff; }
  .ncbi-topnav .ncbi-topnav-root {
    display: inline-block;
    margin: 1.2rem 3rem 1.2rem 0 !important;
    font-size: 2rem;
    font-weight: bold; }
    .ncbi-topnav .ncbi-topnav-root a {
      color: #000000; }
    .ncbi-topnav .ncbi-topnav-root a:hover {
      color: #0071bc; }
  .ncbi-topnav ul.ncbi-topnav-list {
    display: none;
    margin: 1.2rem 0;
    padding: 0;
    font-weight: bold; }
    .ncbi-topnav ul.ncbi-topnav-list li {
      display: inline-block;
      margin: 0 3rem 0 0; }
    @media screen and (min-width: 600px) {
      .ncbi-topnav ul.ncbi-topnav-list {
        display: inline-block; } }
  .ncbi-topnav .usa-search {
    margin: 0.8rem 0 !important; }
  @media screen and (min-width: 1201px) {
    .ncbi-topnav {
      height: 5rem; } }
  .ncbi-topnav .usa-menu-btn {
    display: none; }
  @media screen and (max-width: 600px) {
    .ncbi-topnav .usa-menu-btn {
      display: inline-block;
      margin-top: 5px; } }

.ncbi-sidenav {
  display: none; }
  @media screen and (min-width: 1201px) {
    .ncbi-sidenav {
      display: block; } }

.nav-popup {
  top: 4px;
  right: 0;
  min-width: 24rem;
  width: 90%; }
  @media screen and (min-width: 600px) {
    .nav-popup {
      width: auto; } }
  @media screen and (min-width: 1201px) {
    .nav-popup {
      width: auto; } }

.usa-nav.sidenav-mobile {
  display: none; }
  .usa-nav.sidenav-mobile .usa-nav-close {
    color: #000; }

.usa-mobile_nav-active > .usa-overlay.is-visible {
  display: none; }

@media screen and (max-width: 600px) {
  .usa-mobile_nav-active .usa-nav.sidenav-mobile {
    display: block; }
  .usa-mobile_nav-active > .usa-overlay.is-visible {
    display: block; } }

/* ========== Portlets ========== */
.ncbi-portlet {
  border-top: 6px solid #8ba6ca;
  padding-top: 1.5rem;
  margin-bottom: 3rem; }
  @media screen and (min-width: 600px) {
    .ncbi-portlet {
      padding-top: 3rem;
      margin-bottom: 3rem; } }
  .ncbi-portlet h1, .ncbi-portlet h2, .ncbi-portlet h3, .ncbi-portlet h4, .ncbi-portlet h5 {
    font-family: "Roboto", "Helvetica Neue", Arial, Tahoma;
    margin: 1em 0.5em 0.5em 0; }
  .ncbi-portlet h2 {
    font-size: 2.4rem;
    margin-top: 0.5em; }
  .ncbi-portlet h6, .ncbi-portlet p {
    margin: 1em 0; }
  .ncbi-portlet p {
    margin: 0.5em 0; }
  .ncbi-portlet ul {
    list-style-type: none;
    padding-left: 0;
    margin: 0.5em 0; }
  .ncbi-portlet ul li {
    line-height: 1.2;
    margin: 0;
    padding: 0.5em 0; }
  .ncbi-portlet a {
    color: #0071bc;
    text-decoration: none; }
  .ncbi-portlet a:hover {
    text-decoration: underline;
    color: #112e51; }
  .ncbi-portlet a:visited {
    color: #0071bc; }

.ncbi-doc-context {
  margin-bottom: .75em;
  font-weight: normal;
  text-transform: uppercase;
  color: #5b616b; }

.ncbi-doc-title {
  font: 400 1.8rem "Roboto", "Helvetica Neue", Arial, Tahoma;
  padding: 0; }

.ncbi-doc-subtitle, .ncbi-doc-authors {
  color: #2e8540; }

.ncbi-doc-description, .ncbi-doc-excerpt {
  font-size: 1.4rem;
  padding: 0; }

.ncbi-doc-source {
  font-size: 1.4rem; }

.ncbi-favicon {
  max-height: 16px;
  max-width: 16px;
  vertical-align: middle;
  padding-right: .25em; }

.ncbi-doc-id {
  font-size: 1.4rem;
  color: #5b616b; }
  .ncbi-doc-id a {
    color: #5b616b; }
  .ncbi-doc-id a:hover {
    color: #5b616b; }

.ncbi-doc-links {
  font-size: 1.4rem; }

.ncbi-docsum {
  max-width: 600px;
  margin-bottom: 2.3rem;
  line-height: 2.3rem; }
  .ncbi-docsum a {
    text-decoration: none; }
  .ncbi-docsum a:hover {
    text-decoration: underline; }
  .ncbi-docsum .ncbi-doc-title,
  .ncbi-docsum .ncbi-doc-subtitle,
  .ncbi-docsum .ncbi-doc-authors,
  .ncbi-docsum .ncbi-doc-description,
  .ncbi-docsum .ncbi-doc-excerpt,
  .ncbi-docsum .ncbi-doc-source,
  .ncbi-docsum .ncbi-doc-id,
  .ncbi-docsum .ncbi-doc-links {
    margin: 0.2em 0; }

.ncbi-docsum-small {
  margin: 0.5em 0;
  max-width: 66ch; }
  .ncbi-docsum-small a {
    text-decoration: none; }
  .ncbi-docsum-small a:hover {
    text-decoration: underline; }
  .ncbi-docsum-small li {
    margin: .5em 0;
    line-height: 1.2; }
  .ncbi-docsum-small p, .ncbi-docsum-small .ncbi-doc-title {
    font-size: 1.4rem;
    line-height: 1.2;
    margin: 0; }
  .ncbi-docsum-small .ncbi-doc-source, .ncbi-docsum-small .ncbi-doc-id {
    font-size: 1.4rem;
    color: #5b616b;
    margin: 0; }

.usa-grid, .usa-grid-full {
  max-width: 1260px; }

.usa-section .usa-grid {
  margin-bottom: 1.5rem; }
  @media screen and (min-width: 600px) {
    .usa-section .usa-grid {
      margin-bottom: 3rem; } }

/* ========== ncbi-clear-button ========== */
.ncbi-clear-button-wrapper {
  position: relative; }
  .ncbi-clear-button-wrapper .ncbi-clear-button-x {
    position: absolute;
    top: 0;
    right: 0;
    margin: 0;
    border-radius: 0;
    height: 4.41rem;
    padding-left: 1.5rem;
    padding-right: 1.5rem;
    background-color: transparent;
    color: #336699; }

@media screen and (max-width: 481px) {
  .ncbi-clear-button-x {
    width: auto; } }

.usa-search .ncbi-clear-button-x {
  position: static;
  float: left;
  top: auto;
  right: auto;
  margin: 0;
  padding: 0;
  border-radius: 0;
  width: 4rem;
  margin-left: -4rem;
  height: 3.3rem;
  background-color: transparent;
  color: #336699; }

.usa-search-big .ncbi-clear-button-x {
  height: 3.3rem; }
  @media screen and (min-width: 481px) {
    .usa-search-big .ncbi-clear-button-x {
      height: 4.41rem; } }

.ncbi-clear-button-x:hover {
  background-color: transparent;
  color: #336699; }

.ncbi-alert-small {
  background-position: 0.7rem 1rem;
  background-size: 3rem;
  margin-top: 0.5em;
  padding: 0 1em 0 0; }

.ncbi-alert-small .usa-alert-body {
  padding-left: 4rem; }

.ncbi-feedback-button {
  background: #2e8540 url("../img/icons/comment-icon.svg") no-repeat 2rem 1.4rem/2rem;
  color: #fff;
  position: fixed;
  z-index: 99;
  bottom: 0;
  right: 0;
  margin: 0;
  box-shadow: 0 0 1rem rgba(0, 0, 0, 0.3);
  transition: background-color .15s, box-shadow .3s;
  font-size: 2rem;
  height: 4.4rem;
  line-height: 2.4rem;
  /* following styles are from .usa-button */
  border-radius: 0;
  -moz-osx-font-smoothing: grayscale;
  -webkit-font-smoothing: antialiased;
  -webkit-appearance: none;
  -moz-appearance: none;
  appearance: none;
  border: 0;
  cursor: pointer;
  display: inline-block;
  font-weight: 700;
  padding: 1rem 2rem 1rem 2.3em;
  text-align: left;
  text-decoration: none; }
  @media screen and (max-width: 600px) {
    .ncbi-feedback-button {
      text-indent: -1000px;
      overflow: hidden;
      padding: 0;
      width: 4.4rem;
      height: 4.4rem;
      background-position: 1.2rem 1.3rem;
      background-size: 2.2rem; } }
  .ncbi-feedback-button:visited {
    background-color: #1ca186;
    color: #fff; }
  .ncbi-feedback-button:hover {
    background-color: #277236;
    box-shadow: none;
    color: #fff; }

.ncbi-tooltip {
  position: relative;
  display: inline-block; }
  .ncbi-tooltip .ncbi-tooltip-text {
    visibility: hidden;
    width: 20em;
    background-color: #323a45;
    color: #fff;
    text-align: center;
    padding: 5px 0;
    border-radius: 6px;
    position: absolute;
    z-index: 1;
    bottom: 150%;
    left: 50%;
    margin-left: -10em; }
    .ncbi-tooltip .ncbi-tooltip-text::after {
      content: " ";
      position: absolute;
      border-width: 5px;
      border-style: solid;
      top: 100%;
      left: 50%;
      margin-left: -5px;
      border-color: #323a45 transparent transparent transparent; }
  .ncbi-tooltip .ncbi-tooltip-text-left {
    visibility: hidden;
    width: 20em;
    background-color: #323a45;
    color: #fff;
    text-align: center;
    padding: 5px 0;
    border-radius: 6px;
    position: absolute;
    z-index: 1;
    top: -5px;
    right: 110%; }
    .ncbi-tooltip .ncbi-tooltip-text-left::after {
      content: " ";
      position: absolute;
      border-width: 5px;
      border-style: solid;
      top: 10px;
      left: 100%;
      margin-top: -5px;
      border-color: transparent transparent transparent #323a45; }
  .ncbi-tooltip .ncbi-tooltip-text-right {
    visibility: hidden;
    width: 20em;
    background-color: #323a45;
    color: #fff;
    text-align: center;
    padding: 5px 0;
    border-radius: 6px;
    position: absolute;
    z-index: 1;
    top: -5px;
    left: 110%; }
    .ncbi-tooltip .ncbi-tooltip-text-right::after {
      content: " ";
      position: absolute;
      border-width: 5px;
      border-style: solid;
      top: 10px;
      right: 100%;
      margin-top: -5px;
      border-color: transparent #323a45 transparent transparent; }
  .ncbi-tooltip .ncbi-tooltip-text-bottom {
    visibility: hidden;
    width: 20em;
    background-color: #323a45;
    color: #fff;
    text-align: center;
    padding: 5px 0;
    border-radius: 6px;
    position: absolute;
    z-index: 1;
    width: 20em;
    top: 150%;
    left: 50%;
    margin-left: -10em; }
    .ncbi-tooltip .ncbi-tooltip-text-bottom::after {
      content: " ";
      position: absolute;
      border-width: 5px;
      border-style: solid;
      bottom: 100%;
      left: 50%;
      margin-left: -5px;
      border-color: transparent transparent #323a45 transparent; }
  .ncbi-tooltip:hover .ncbi-tooltip-text, .ncbi-tooltip:hover .ncbi-tooltip-text-right, .ncbi-tooltip:hover .ncbi-tooltip-text-bottom, .ncbi-tooltip:hover .ncbi-tooltip-text-left {
    visibility: visible; }

/* ========== VOTE-HELPFUL ========== */
/* Was this helpful?  Yes / No */
.ncbi-vote-helpful {
  color: #5b616b;
  font-size: 1.3rem; }
  .ncbi-vote-helpful button {
    display: inline-block;
    width: auto;
    padding: 0.8rem;
    color: #5b616b !important;
    font-weight: normal;
    font-size: 1.3rem;
    background-color: #ffffff;
    box-shadow: inset 0 0 0 1px #d6d7d9 !important; }
  .ncbi-vote-helpful button:hover {
    color: #ffffff !important;
    box-shadow: inset 0 0 0 2px #0071bc !important; }
  .ncbi-vote-helpful button:active, .ncbi-vote-helpful button:focus {
    box-shadow: inset 0 0 0 2px #0071bc, 0 0 3px #3e94cf, 0 0 7px #3e94cf !important; }
  .ncbi-vote-helpful .thank-you {
    padding: 1rem 0; }
