# Supplementary material for: Evolution and origin of sliding clamp in bacteria, archaea and eukarya
Source: PLoS One. 2021 Aug 11;16(8):e0241093. doi: 10.1371/journal.pone.0241093 (PMC8357120; doi:10.1371/journal.pone.0241093)
Supplement: S1 Data — (ZIP) [file pone.0241093.s008.zip › New folder/NCBI Blast_sp_O73947_PCNA_PYRFU DNA polymerase sliding..._files/1.6c2a7e2d1ddb99db1dfa.chunk.js.download]

try{(window["WAFQualtricsWebpackJsonP-cloud-1.41.0"]=window["WAFQualtricsWebpackJsonP-cloud-1.41.0"]||[]).push([[1,12],{28:function(e,t,i){"use strict";i.d(t,"a",function(){return o});var n=function(e,t,i,n){return new(i||(i=Promise))(function(r,o){function s(e){try{c(n.next(e))}catch(e){o(e)}}function a(e){try{c(n.throw(e))}catch(e){o(e)}}function c(e){var t;e.done?r(e.value):(t=e.value,t instanceof i?t:new i(function(e){e(t)})).then(s,a)}c((n=n.apply(e,t||[])).next())})},r=function(e,t){var i,n,r,o,s={label:0,sent:function(){if(1&r[0])throw r[1];return r[1]},trys:[],ops:[]};return o={next:a(0),throw:a(1),return:a(2)},"function"==typeof Symbol&&(o[Symbol.iterator]=function(){return this}),o;function a(o){return function(a){return function(o){if(i)throw new TypeError("Generator is already executing.");for(;s;)try{if(i=1,n&&(r=2&o[0]?n.return:o[0]?n.throw||((r=n.return)&&r.call(n),0):n.next)&&!(r=r.call(n,o[1])).done)return r;switch(n=0,r&&(o=[2&o[0],r.value]),o[0]){case 0:case 1:r=o;break;case 4:return s.label++,{value:o[1],done:!1};case 5:s.label++,n=o[1],o=[0];continue;case 7:o=s.ops.pop(),s.trys.pop();continue;default:if(!(r=(r=s.trys).length>0&&r[r.length-1])&&(6===o[0]||2===o[0])){s=0;continue}if(3===o[0]&&(!r||o[1]>r[0]&&o[1]<r[3])){s.label=o[1];break}if(6===o[0]&&s.label<r[1]){s.label=r[1],r=o;break}if(r&&s.label<r[2]){s.label=r[2],s.ops.push(o);break}r[2]&&s.ops.pop(),s.trys.pop();continue}o=t.call(e,s)}catch(e){o=[6,e],n=0}finally{i=r=0}if(5&o[0])throw o[1];return{value:o[0]?o[1]:void 0,done:!0}}([o,a])}}};function o(e,t){return n(this,void 0,void 0,function(){return r(this,function(n){switch(n.label){case 0:switch(e){case"embedded-feedback-question-format-open-text":return[3,1];case"embedded-feedback-question-format-display-text":return[3,3];case"embedded-feedback-question-format-points":return[3,5];case"embedded-feedback-question-format-yes-no":return[3,11]}return[3,17];case 1:return[4,Promise.all([i.e(0),i.e(5)]).then(i.bind(null,31))];case 2:return[2,n.sent().OpenText];case 3:return[4,Promise.all([i.e(0),i.e(8)]).then(i.bind(null,33))];case 4:return[2,n.sent().DisplayText];case 5:switch(t){case"embedded-feedback-question-style-emoji":return[3,6];case"embedded-feedback-question-style-stars":return[3,8]}return[3,10];case 6:return[4,Promise.all([i.e(0),i.e(3)]).then(i.bind(null,35))];case 7:return[2,n.sent().Emojis];case 8:return[4,Promise.all([i.e(0),i.e(6)]).then(i.bind(null,38))];case 9:return[2,n.sent().Stars];case 10:return[2,Promise.reject("Invalid question style")];case 11:switch(t){case"embedded-feedback-question-style-yes-no":return[3,12];case"embedded-feedback-question-style-thumbs":return[3,14]}return[3,16];case 12:return[4,Promise.all([i.e(0),i.e(7)]).then(i.bind(null,34))];case 13:return[2,n.sent().Buttons];case 14:return[4,Promise.all([i.e(0),i.e(4)]).then(i.bind(null,36))];case 15:return[2,n.sent().Thumbs];case 16:return[2,Promise.reject("Invalid question style")];case 17:return[2,Promise.reject("Invalid question type")];case 18:return[2]}})})}},37:function(e,t,i){"use strict";i.r(t);var n=window.QSI.util.Creative,r=i(28);i.d(t,"EmbeddedFeedbackCreativeWrapper",function(){return s});var o=function(){return(o=Object.assign||function(e){for(var t,i=1,n=arguments.length;i<n;i++)for(var r in t=arguments[i])Object.prototype.hasOwnProperty.call(t,r)&&(e[r]=t[r]);return e}).apply(this,arguments)},s=n({initialize:function(e){this.globalInitialize(o(o({},e),{requestId:e.id,id:e.interceptID,type:e.creative.Type,target:e.decision.Target,interceptDisplayOptions:e.intercept.DisplayOptions,actionOptions:e.actionSet.ActionOptions,elements:e.creative.Options})),this.shouldShow()&&this.display(e)},clickWithImpression:function(){this.impressOnce(),this.click()},impressOnce:function(){this.hasRecordedImpression||(this.hasRecordedImpression=!0,this.impress())},display:function(e){var t=this,n=e.creative.Options.Questions[0],o=n.Format,s=n.Style,a=e.decision.Target.OriginalURLOrigin,c=e.decision.ActionSetID,p=e.intercept.ActionSets[c].Target.PrimaryElement,d=e.isPreview,l=void 0!==d&&d,I={id:e.interceptID,targetURLOrigin:a,surveyId:p,isPreview:l};this.displayPromise=Promise.all([Promise.all([i.e(10),i.e(9)]).then(i.bind(null,47)),Object(r.a)(o,s)]).then(function(i){var n=(0,i[0].renderEmbeddedFeedback)(e.creative.Options,I,t).remove;return{remove:function(){return n()}}})},remove:function(){this.displayPromise&&this.displayPromise.then(function(e){(0,e.remove)()})},setUpdateCreativeFunction:function(e){this.updateFn=e},updateCreativeOptions:function(e){var t=this;this.displayPromise&&this.displayPromise.then(function(){t.updateFn&&t.updateFn(e)})}})},41:function(e,t){QSI.RunIntercepts=function(e,t){void 0===e&&(e=null),QSI.util.observe(window,"message",function(e){try{if(QSI.Orchestrator&&QSI.Orchestrator.isMessageEventOriginAllowed&&!QSI.Orchestrator.isMessageEventOriginAllowed(e.origin))return;if(e.data&&"string"==typeof e.data){var t=e.data.split("|");if("QualtricsEOS"===t[0]){var i=t[1],n=t[2];QSI.history.logSurvey(i,n)}}}catch(e){"undefined"!=typeof QSI&&QSI.dbg&&QSI.dbg.e&&QSI.dbg.e(e)}});for(var i=e?[e]:Object.keys(QSI.Request),n=0;n<i.length;n++){for(var r in QSI.Request[i[n]].Intercepts)if(Object.prototype.hasOwnProperty.call(QSI.Request[i[n]].Intercepts,r)){var o=QSI.Request[i[n]].Intercepts[r];if(o.Creative&&"EmbeddedFeedback"===o.Creative.Type&&!window.QSI.global.featureFlags["DX.EmbeddedFeedback_GA_Visitor"])continue;if(!QSI.reg[r]){var s;if(QSI.history.logIntercept(r,o.Targeting.Decision.ActionSetID),o.siid=i[n],o.Intercept){var a=o.Intercept.DisplayOptions;s=void 0!==a.displayInterceptType?a.displayInterceptType:!0===a.manualDisplay?"manual":"onload"}!t||QSI.Request[i[n]].zoneManualDisplay&&"manual"!==s?QSI.Orchestrator.setInterceptDisplayOptionCallback(s,QSI.RunIntercept.bind(null,r,o)):"manual"===s&&QSI.RunIntercept(r,o)}}QSI.isDebug&&!QSI.debuggerHasDisplayed&&(new QSI.DebugHandler(QSI.Request[i[n]].Debug),QSI.debuggerHasDisplayed=!0)}var c=document.createEvent("Event");c.initEvent("Resolved",!0,!0),document.body.dispatchEvent(c)},QSI.RunIntercept=function(e,t){try{if(void 0===t.Targeting.Decision.ActionSetID||null===t.Targeting.Decision.ActionSetID)return;var i=t.Intercept.ActionSets[t.Targeting.Decision.ActionSetID];u=i.EmbeddedData,(!QSI.ed[e]||u&&0!==u.length)&&(QSI.ed[e]=u),QSI.global.intercepts[e]={CreativeID:t.Targeting.Decision.Creative.ID,ASID:t.Targeting.Decision.ActionSetID};var n={id:t.siid,interceptID:t.Targeting.InterceptID,intercept:t.Intercept,actionSet:t.Intercept.ActionSets[t.Targeting.Decision.ActionSetID],creative:t.Creative,decision:t.Targeting.Decision,params:QSI.Request[t.siid].Params},r=t.Targeting.Decision.Creative.LocatorValues;if(r)for(var o in r)if(Object.prototype.hasOwnProperty.call(r,o)){var s=r[o];if(t.Creative.Options&&t.Creative.Options.html&&(t.Creative.Options.html=QSI.Orchestrator.replaceAll(t.Creative.Options.html,o,s)),t.Creative.Options&&t.Creative.Options.elements)for(var a in t.Creative.Options.elements.Elements)if(Object.prototype.hasOwnProperty.call(t.Creative.Options.elements.Elements,a)){var c=t.Creative.Options.elements.Elements[a];c.content=QSI.Orchestrator.replaceAll(c.content,o,s)}}QSI.RunInterceptUtilities.processAnchorTags(t),n.actionSet.ActionOptions.targetPopUnderDisplay&&t.PopUnderTarget&&("Target"===t.Targeting.Decision.PopUnderTarget.ID?n.actionSet.ActionOptions.targetPopUnderDisplay.id="Target":function(e,t){t.Options.width=t.Options.baseElement.style.width,t.Options.height=t.Options.baseElement.style.height,t.Options.helperScriptSrc=QSI.baseURL+"Orchestrator.php";var i={onPopForwardShowTarget:t.Options.showTargetOnPopForward,showOnPageChange:t.Options.showOnPageChange,showOnSiteExit:t.Options.showOnSiteExit,checkThreshold:3,watchInterval:1e3,targetWidth:e.actionSet.ActionOptions.targetWidth,targetHeight:e.actionSet.ActionOptions.targetHeight,targetFullScreen:e.actionSet.ActionOptions.targetFullScreen,impressionURL:QSI.CreativeManager.Utilities.getImpressionURL(e),clickURL:QSI.CreativeManager.Utilities.getClickURL(e),originalURL:e.decision.Target.OriginalURL};e.actionSet.ActionOptions.targetPopUnderDisplay.creative={elements:t.Options.elements,resetStyle:QSI.CreativeManager.Utilities.getResetStyle("QSIPopUnder"),popunderOptions:t.Options,popunderHelperOptions:i}}(n,t.PopUnderTarget));var p,d=function(){t.Creative?QSI.CreativeManager.isCreativeSupported(t.Creative.Type)?QSI.CreativeManager["run"+t.Creative.Type](n):QSI.dbg.c("Creative type '"+t.Creative.Type+"' is not supported."):QSI.CreativeManager.runNoCreative(n)},l=!1,I=i.ActionOptions.triggerMultipleTimes;if(I&&(QSI.callbacks=QSI.callbacks||{},QSI.callbacks[e]=QSI.callbacks[e]||{},QSI.callbacks[e].onClose=function(){setTimeout(function(){l=!1})}),i.ActionOptions.useCustomTrigger)"scroll"===i.ActionOptions.triggerType?(p=function(){try{var e=i.ActionOptions.scrollPercentage?i.ActionOptions.scrollPercentage:0;QSI.util.hasReachedScrollPosition(e)&&(d(),QSI.util.stopObserving(window,i.ActionOptions.triggerType,p))}catch(e){QSI.dbg.e(e)}},QSI.util.observe(window,i.ActionOptions.triggerType,p)):i.ActionOptions.triggerEntirePage?(p=function(){try{if(I&&l)return;if(d(),l=!0,I)return;QSI.util.stopObserving(document.body,i.ActionOptions.triggerType,p)}catch(e){QSI.dbg.e(e)}},QSI.util.observe(document.body,i.ActionOptions.triggerType,p)):"pageLoad"===i.ActionOptions.triggerType?d():(p=function(){try{if(I&&l)return;if(d(),l=!0,I)return;QSI.util.stopObserving(QSI.util.$(i.ActionOptions.triggerElementID),i.ActionOptions.triggerType,p)}catch(e){QSI.dbg.e(e)}},QSI.util.observe(QSI.util.$(i.ActionOptions.triggerElementID),i.ActionOptions.triggerType,p));else d()}catch(e){QSI.dbg.e(e)}var u},QSI.RunInterceptUtilities={processAnchorTags:function(e){var t;if(e.Targeting&&e.Targeting.Decision&&e.Targeting.Decision.Creative&&(t=e.Targeting.Decision.Creative.AnchorTags),t)for(var i in t)if(Object.prototype.hasOwnProperty.call(t,i)){t[i];if(e.Creative.Options&&e.Creative.Options.elements){var n=e.Creative.Options.elements.Elements;if(n&&n.length)for(var r=0;r<n.length;r++)new RegExp(i,"i").test(n[r].content)&&(n[r].addQClickListener=!0)}}}}},48:function(e,t,i){"use strict";i.r(t);var n={};i.r(n),i.d(n,"getImpressionURL",function(){return s}),i.d(n,"getClickURL",function(){return a}),i.d(n,"getStatsUrl",function(){return c}),i.d(n,"getWebResponsiveResetStyle",function(){return p}),i.d(n,"getResetStyle",function(){return d}),i.d(n,"hasCreativeEmbeddedTarget",function(){return l}),i.d(n,"parsePipedText",function(){return I});var r={};i.r(r),i.d(r,"isCreativeSupported",function(){return O}),i.d(r,"runEmpty",function(){return D}),i.d(r,"runEmbeddedFeedback",function(){return S}),i.d(r,"runWebResponsiveDialog",function(){return y}),i.d(r,"runFeedbackButton",function(){return w}),i.d(r,"runFeedbackLink",function(){return f}),i.d(r,"runIFrame",function(){return h}),i.d(r,"runInfoBar",function(){return m}),i.d(r,"runLink",function(){return T}),i.d(r,"runNoCreative",function(){return b}),i.d(r,"runPopOver",function(){return R}),i.d(r,"runPopUnder",function(){return Q}),i.d(r,"runPopUnderHelper",function(){return L}),i.d(r,"runSlider",function(){return U}),i.d(r,"runUserDefinedHTML",function(){return A}),i.d(r,"runPopUp",function(){return C}),i.d(r,"runRelay",function(){return P}),i.d(r,"runHTTPRedirect",function(){return E});var o=i(0);function s(e){return c("Q_Impress",e)}function a(e){return c("Q_Click",e)}function c(e,t){var i,n=((i={})[e]=1,i.Q_CID=t.creativeID,i.Q_SIID=t.interceptID,i.Q_ASID=t.asid,i.Q_CLIENTVERSION=window.QSI.global.clientVersion||"unknown",i.Q_CLIENTTYPE=window.QSI.global.clientType||"unknown",i);return void 0!==window.QSI.clientTypeVariant&&(n.Q_CLIENTTYPE+=window.QSI.clientTypeVariant),o.a.baseURL+"?"+o.a.generateQueryString(n)}function p(e){var t="";return[{selectorList:["div","dl","dt","dd","ul","ol","li","h1","h2","h3","h4","h5","h6","span","pre","form","fieldset","textarea","p","blockquote","tr","th","td"],styleResets:"{ margin: 0; padding: 0;background-color: transparent; border: 0; font-size: 12px; line-height: normal; vertical-align:baseline; box-shadow: none; }"},{selectorList:["img"],styleResets:"{ height: auto; width: auto; margin: 0; padding: 0 }"},{selectorList:["ul","ol"],styleResets:"{ margin: 12px 0; padding-left: 40px; }"},{selectorList:["ul li"],styleResets:"{ list-style-type: disc; }"},{selectorList:["ol li"],styleResets:"{ list-style-type: decimal; }"},{selectorList:[".scrollable"],styleResets:"{ -webkit-overflow-scrolling: touch; }"},{selectorList:["table"],styleResets:"{ border-collapse: collapse; border-spacing: 0; }"},{selectorList:["table td"],styleResets:"{ padding: 2px; }"},{selectorList:["*"],styleResets:"{ box-sizing: content-box; }"}].forEach(function(i){t+=function(e,t,i){if(0===t.length)return"";for(var n="."+e,r="",o=0;o<t.length;o++)r+=n+" "+t[o]+",";return(r=r.slice(0,-1))+i}(e,i.selectorList,i.styleResets)}),t}function d(e){var t="."+e;return t+" div,"+t+" dl,"+t+" dt,"+t+" dd,"+t+" ul,"+t+" ol,"+t+" li,"+t+" h1,"+t+" h2,"+t+" h3,"+t+" h4,"+t+" h5,"+t+" h6,"+t+" pre,"+t+" form,"+t+" fieldset,"+t+" textarea,"+t+" p,"+t+" blockquote,"+t+" th,"+t+" td {margin: 0;padding: 0;color: black;font-family: arial;font-size: 12px;line-height: normal;}"+t+" ul {margin: 12px 0;padding-left: 40px;}"+t+" ol,"+t+" ul {margin: 12px 0;padding-left: 40px;}"+t+" ul li {list-style-type: disc;}"+t+" ol li {list-style-type: decimal;}"+t+" .scrollable {-webkit-overflow-scrolling: touch;}"+t+" table {border-collapse: collapse;border-spacing: 0;}"+t+" table td {padding: 2px;}.QSIPopOver *,.QSISlider *,.QSIPopUnder *,.QSIEmbeddedTarget * {box-sizing: content-box;}"}function l(e){if(!e||!e.Options.elements||!e.Options.elements.Elements)return!1;var t=e.Options.elements.Elements;for(var i in t)if(Object.prototype.hasOwnProperty.call(t,i)){var n=t[i];if(n.type&&"EmbeddedTarget"===n.type)return!0}return!1}function I(e){var t,i=/\$\{(SI)?([A-Za-z]*):\/\/([^\}]*)\}/g,n=[];do{(t=i.exec(e))&&n.push(t)}while(t);return n}var u=i(37),g=function(){return(g=Object.assign||function(e){for(var t,i=1,n=arguments.length;i<n;i++)for(var r in t=arguments[i])Object.prototype.hasOwnProperty.call(t,r)&&(e[r]=t[r]);return e}).apply(this,arguments)},v={Empty:!0,EmbeddedFeedback:!0,WebResponsiveDialog:!0,FeedbackButton:!0,FeedbackLink:!0,IFrame:!0,InfoBar:!0,Link:!0,NoCreative:!0,PopOver:!0,PopUnder:!0,PopUnderHelper:!0,Slider:!0,UserDefinedHTML:!0,PopUp:!0,Relay:!0,HTTPRedirect:!0};function O(e){return!!v[e]}function D(e){var t=new window.QSI.Empty({requestId:e.id,id:e.interceptID,type:window.QSI.util.creativeTypes.EMPTY});window.QSI.reg[e.interceptID]=t}function S(e){window.QSI.reg[e.interceptID]=new u.EmbeddedFeedbackCreativeWrapper(g(g({},e),{impressionURL:s({interceptID:e.interceptID,creativeID:e.decision.Creative.ID,asid:e.decision.ActionSetID}),clickURL:a({interceptID:e.interceptID,creativeID:e.decision.Creative.ID,asid:e.decision.ActionSetID}),resetStyle:""}))}function y(e){var t=e.creative.Type,i=e.creative.Options.Layout,n=window.QSI.BuildResponsiveElementModule.PARENT_CONTAINER_CLASS,r=new window.QSI.WebResponsive[t][i]({requestId:e.id,id:e.interceptID,type:t,targetURL:e.decision.Target.OriginalURL,targetURLOrigin:e.decision.Target.OriginalURLOrigin,targetURLType:e.decision.Target.Type,hasCreativeEmbeddedTarget:!!e.creative.Options.SizeAndStyle.UseEmbeddedTarget,impressionURL:s({interceptID:e.interceptID,creativeID:e.decision.Creative.ID,asid:e.decision.ActionSetID}),clickURL:a({interceptID:e.interceptID,creativeID:e.decision.Creative.ID,asid:e.decision.ActionSetID}),interceptDisplayOptions:e.intercept.DisplayOptions,actionOptions:e.actionSet.ActionOptions,elements:e.creative.Options,displayOptions:e.creative.Options.displayOptions,resetStyle:p(n)});window.QSI.reg[e.interceptID]=r}function w(e){var t=e.creative.Type,i=new window.QSI.FeedbackButton({requestId:e.id,id:e.interceptID,type:t,target:e.decision.Target,impressionURL:s({interceptID:e.interceptID,creativeID:e.decision.Creative.ID,asid:e.decision.ActionSetID}),clickURL:a({interceptID:e.interceptID,creativeID:e.decision.Creative.ID,asid:e.decision.ActionSetID}),interceptDisplayOptions:e.intercept.DisplayOptions,actionOptions:e.actionSet.ActionOptions,elements:e.creative.Options,resetStyle:p("QSIFeedbackButton")});window.QSI.reg[e.interceptID]=i}function f(e){var t=new window.QSI.FeedbackLink({requestId:e.id,id:e.interceptID,type:window.QSI.util.creativeTypes.FEEDBACK_LINK,targetURL:e.decision.Target.OriginalURL,targetURLOrigin:e.decision.Target.OriginalURLOrigin,targetURLType:e.decision.Target.Type,impressionURL:s({interceptID:e.interceptID,creativeID:e.decision.Creative.ID,asid:e.decision.ActionSetID}),clickURL:a({interceptID:e.interceptID,creativeID:e.decision.Creative.ID,asid:e.decision.ActionSetID}),interceptDisplayOptions:e.intercept.DisplayOptions,actionOptions:e.actionSet.ActionOptions,insertionLocation:e.actionSet.ActionOptions.displayElement?e.actionSet.ActionOptions.displayElement:e.id,displayOptions:e.creative.Options,resetStyle:d("QSIFeedbackLink")});window.QSI.reg[e.interceptID]=t}function h(e){var t=new window.QSI.IFrame({requestId:e.id,id:e.interceptID,type:window.QSI.util.creativeTypes.IFRAME,targetURL:e.decision.Target.OriginalURL,targetURLOrigin:e.decision.Target.OriginalURLOrigin,targetURLType:e.decision.Target.Type,impressionURL:s({interceptID:e.interceptID,creativeID:e.decision.Creative.ID,asid:e.decision.ActionSetID}),clickURL:a({interceptID:e.interceptID,creativeID:e.decision.Creative.ID,asid:e.decision.ActionSetID}),interceptDisplayOptions:e.intercept.DisplayOptions,actionOptions:e.actionSet.ActionOptions,iframeOptions:e.creative.Options,insertionLocation:e.actionSet.ActionOptions.displayElement?e.actionSet.ActionOptions.displayElement:e.id});window.QSI.reg[e.interceptID]=t}function m(e){var t={requestId:e.id,id:e.interceptID,type:window.QSI.util.creativeTypes.INFO_BAR,targetURL:e.decision.Target.OriginalURL,targetURLOrigin:e.decision.Target.OriginalURLOrigin,targetURLType:e.decision.Target.Type,impressionURL:s({interceptID:e.interceptID,creativeID:e.decision.Creative.ID,asid:e.decision.ActionSetID}),clickURL:a({interceptID:e.interceptID,creativeID:e.decision.Creative.ID,asid:e.decision.ActionSetID}),interceptDisplayOptions:e.intercept.DisplayOptions,actionOptions:e.actionSet.ActionOptions,displayOptions:e.creative.Options.displayOptions};e.creative.Options.elements&&(t.elements=e.creative.Options.elements,t.resetStyle=d("QSIInfoBar"));var i=new window.QSI.InfoBar(t);window.QSI.reg[e.interceptID]=i}function T(e){var t=I(e.creative.Options.linkText),i=new window.QSI.Link({requestId:e.id,id:e.interceptID,type:window.QSI.util.creativeTypes.LINK,targetURL:e.decision.Target.OriginalURL,targetURLOrigin:e.decision.Target.OriginalURLOrigin,targetURLType:e.decision.Target.Type,impressionURL:s({interceptID:e.interceptID,creativeID:e.decision.Creative.ID,asid:e.decision.ActionSetID}),clickURL:a({interceptID:e.interceptID,creativeID:e.decision.Creative.ID,asid:e.decision.ActionSetID}),interceptDisplayOptions:e.intercept.DisplayOptions,actionOptions:e.actionSet.ActionOptions,text:e.creative.Options.linkText,insertionLocation:e.actionSet.ActionOptions.displayElement?e.actionSet.ActionOptions.displayElement:e.id,locators:t&&t.length>0?t:null});window.QSI.reg[e.interceptID]=i}function b(e){var t=new window.QSI.NoCreative({requestId:e.id,id:e.interceptID,type:window.QSI.util.creativeTypes.NO_CREATIVE,actionOptions:e.actionSet.ActionOptions,interceptDisplayOptions:e.intercept.DisplayOptions});window.QSI.reg[e.interceptID]=t}function R(e){var t=new window.QSI.PopOver({requestId:e.id,id:e.interceptID,type:window.QSI.util.creativeTypes.POP_OVER,targetURL:e.decision.Target.OriginalURL,targetURLOrigin:e.decision.Target.OriginalURLOrigin,targetURLType:e.decision.Target.Type,hasCreativeEmbeddedTarget:l(e.creative),impressionURL:s({interceptID:e.interceptID,creativeID:e.decision.Creative.ID,asid:e.decision.ActionSetID}),clickURL:a({interceptID:e.interceptID,creativeID:e.decision.Creative.ID,asid:e.decision.ActionSetID}),interceptDisplayOptions:e.intercept.DisplayOptions,actionOptions:e.actionSet.ActionOptions,elements:e.creative.Options.elements,displayOptions:e.creative.Options.displayOptions,resetStyle:d("QSIPopOver")});window.QSI.reg[e.interceptID]=t}function Q(e){if(!("Chrome"===window.QSI.Browser.name&&window.QSI.Browser.version>29)){var t=e.creative.Options,i={requestId:e.id,id:e.interceptID,type:window.QSI.util.creativeTypes.POP_UNDER,targetURL:e.decision.Target.OriginalURL,targetURLOrigin:e.decision.Target.OriginalURLOrigin,targetURLType:e.decision.Target.Type,impressionURL:s({interceptID:e.interceptID,creativeID:e.decision.Creative.ID,asid:e.decision.ActionSetID}),clickURL:a({interceptID:e.interceptID,creativeID:e.decision.Creative.ID,asid:e.decision.ActionSetID}),interceptDisplayOptions:e.intercept.DisplayOptions,actionOptions:e.actionSet.ActionOptions};if(e.creative.Options.elements){i.elements=e.creative.Options.elements;var n="body { background-color: "+t.baseElement.style.backgroundColor+"; } .QSIPopUnder .close { color: #000000; text-decoration: none; } ";i.resetStyle=n+d("QSIPopUnder"),t.width=t.baseElement.style.width,t.height=t.baseElement.style.height}else i.locators=I(null);t.helperScriptSrc=window.QSI.baseURL+"Orchestrator.php?InterceptID="+e.interceptID+"&Q_Type=PopUnderHelper";var r={onPopForwardShowTarget:t.showTargetOnPopForward,showOnPageChange:t.showOnPageChange,showOnSiteExit:t.showOnSiteExit,checkThreshold:3,watchInterval:1e3,targetWidth:e.actionSet.ActionOptions.targetWidth,targetHeight:e.actionSet.ActionOptions.targetHeight,targetFullScreen:e.actionSet.ActionOptions.targetFullScreen,impressionURL:s({interceptID:e.interceptID,creativeID:e.decision.Creative.ID,asid:e.decision.ActionSetID}),clickURL:a({interceptID:e.interceptID,creativeID:e.decision.Creative.ID,asid:e.decision.ActionSetID})};i.popunderOptions=t,i.popunderHelperOptions=r;var o=new window.QSI.PopUnder(i);window.QSI.reg[e.interceptID]=o}}function L(e){window.QualtricsSI[e.interceptID].popunderCheckThreshold=null,window.QualtricsSI[e.interceptID].popunderWatchInterval=null,window.QualtricsSI.PopunderWatcherModule.startWatching(e.interceptID)}function U(e){var t=new window.QSI.Slider({requestId:e.id,id:e.interceptID,type:window.QSI.util.creativeTypes.SLIDER,targetURL:e.decision.Target.OriginalURL,targetURLOrigin:e.decision.Target.OriginalURLOrigin,targetURLType:e.decision.Target.Type,hasCreativeEmbeddedTarget:l(e.creative),impressionURL:s({interceptID:e.interceptID,creativeID:e.decision.Creative.ID,asid:e.decision.ActionSetID}),clickURL:a({interceptID:e.interceptID,creativeID:e.decision.Creative.ID,asid:e.decision.ActionSetID}),interceptDisplayOptions:e.intercept.DisplayOptions,actionOptions:e.actionSet.ActionOptions,elements:e.creative.Options.elements,displayOptions:e.creative.Options.displayOptions,resetStyle:d("QSISlider")});window.QSI.reg[e.interceptID]=t}function A(e){var t={requestId:e.id,id:e.interceptID,type:window.QSI.util.creativeTypes.USER_DEFINED_HTML,targetURL:e.decision.Target.OriginalURL,targetURLOrigin:e.decision.Target.OriginalURLOrigin,targetURLType:e.decision.Target.Type,impressionURL:s({interceptID:e.interceptID,creativeID:e.decision.Creative.ID,asid:e.decision.ActionSetID}),clickURL:a({interceptID:e.interceptID,creativeID:e.decision.Creative.ID,asid:e.decision.ActionSetID}),interceptDisplayOptions:e.intercept.DisplayOptions,actionOptions:e.actionSet.ActionOptions,displayOptions:e.creative.Options.displayOptions,insertionLocation:e.actionSet.ActionOptions.displayElement?e.actionSet.ActionOptions.displayElement:e.id};if(e.creative.Options.elements)t.elements=e.creative.Options.elements,t.resetStyle=d("QSIUserDefinedHTML");else{t.html=e.creative.Options.html,t.size=e.creative.Options.size;var i=I(e.creative.Options.html);i&&i.length>0&&(t.locators=i)}var n=new window.QSI.UserDefinedHTML(t);window.QSI.reg[e.interceptID]=n}function C(e){var t=new window.QSI.PopUp({requestId:e.id,id:e.interceptID,type:window.QSI.util.creativeTypes.POP_UP,targetURL:e.decision.Target.OriginalURL,targetURLOrigin:e.decision.Target.OriginalURLOrigin,targetURLType:e.decision.Target.Type,impressionURL:s({interceptID:e.interceptID,creativeID:e.decision.Creative.ID,asid:e.decision.ActionSetID}),clickURL:a({interceptID:e.interceptID,creativeID:e.decision.Creative.ID,asid:e.decision.ActionSetID}),interceptDisplayOptions:e.intercept.DisplayOptions,actionOptions:e.actionSet.ActionOptions,creativeOptions:e.creative.Options});window.QSI.reg[e.interceptID]=t}function P(e){var t=new window.QSI.Relay({requestId:e.id,id:e.interceptID,type:window.QSI.util.creativeTypes.RELAY,targetURL:e.decision.Target.OriginalURL,targetURLOrigin:e.decision.Target.OriginalURLOrigin,targetURLType:e.decision.Target.Type,impressionURL:s({interceptID:e.interceptID,creativeID:e.decision.Creative.ID,asid:e.decision.ActionSetID}),clickURL:a({interceptID:e.interceptID,creativeID:e.decision.Creative.ID,asid:e.decision.ActionSetID}),interceptDisplayOptions:e.intercept.DisplayOptions,actionOptions:e.actionSet.ActionOptions,elements:e.creative.Options.elements,containerElement:e.creative.Options.baseElement,displayOptions:e.creative.Options.displayOptions,resetStyle:d("QSIRelay")});window.QSI.reg[e.interceptID]=t}function E(e){if(o.a.global.isHostedJS())window.QSI.dbg.c("Creative type '"+window.QSI.util.creativeTypes.HTTP_REDIRECT+"' is not supported.");else{var t=new window.QSI.HTTPRedirect({requestId:e.id,id:e.interceptID,type:window.QSI.util.creativeTypes.HTTP_REDIRECT,targetURL:e.decision.Target.OriginalURL,targetURLOrigin:e.decision.Target.OriginalURLOrigin,targetURLType:e.decision.Target.Type,impressionURL:s({interceptID:e.interceptID,creativeID:e.decision.Creative.ID,asid:e.decision.ActionSetID}),clickURL:a({interceptID:e.interceptID,creativeID:e.decision.Creative.ID,asid:e.decision.ActionSetID}),interceptDisplayOptions:e.intercept.DisplayOptions,actionOptions:e.actionSet.ActionOptions});window.QSI.reg[e.interceptID]=t}}i(41);var k=function(){return(k=Object.assign||function(e){for(var t,i=1,n=arguments.length;i<n;i++)for(var r in t=arguments[i])Object.prototype.hasOwnProperty.call(t,r)&&(e[r]=t[r]);return e}).apply(this,arguments)};window.QSI.CreativeManager=k(k({},r),{Utilities:n})}}]);}catch(e){if(typeof QSI!=='undefined'&&QSI.dbg&&QSI.dbg.e){QSI.dbg.e(e);}}
